# Supplementary material for: [5,10,15,20-Tetra­kis(4-meth­oxy­phen­yl)porphyrinato-κ4 N,N′,N′′,N′′′](trifluoro­methane­sulfonato-κO)­iron(III)
Source: Acta Crystallogr Sect E Struct Rep Online. 2011 Jan 29;67(Pt 2):m268. doi: 10.1107/S1600536811001395 (PMC3051595; doi:10.1107/S1600536811001395)
Supplement: Supplementary file 2 [file e-67-0m268-Isup2.hkl]

# 
# h,k,l, Fc-squared, Fo-squared, sigma(Fo-squared) and status flag 
# 
data_I
_shelx_title ' 10072 in P-1' 
_shelx_refln_list_code          4 
_shelx_F_calc_maximum      393.25 
_exptl_crystal_F_000       966.00 
_reflns_d_resolution_high  0.8107 
 
loop_ 
 _symmetry_equiv_pos_as_xyz 
 'x, y, z' 
 '-x, -y, -z' 
 
_cell_length_a    12.5265 
_cell_length_b    13.2725 
_cell_length_c    14.0220 
_cell_angle_alpha  90.080 
_cell_angle_beta  112.534 
_cell_angle_gamma 103.483 
 
_shelx_F_squared_multiplier     1.000 
 
loop_ 
 _refln_index_h 
 _refln_index_k 
 _refln_index_l 
 _refln_F_squared_calc 
 _refln_F_squared_meas 
 _refln_F_squared_sigma 
 _refln_observed_status 
   1   0   0    10877.96    10855.24    297.15 o 
   2   0   0      116.00       70.49      3.60 o 
   3   0   0       89.70       70.52      5.77 o 
   4   0   0      984.13      819.61     30.49 o 
   5   0   0     3378.07     3328.08     73.53 o 
   6   0   0     3989.97     4058.21     92.25 o 
   7   0   0       99.57       93.45      7.91 o 
   8   0   0      173.39      156.09      9.61 o 
   9   0   0       44.33       53.69      8.36 o 
  10   0   0       34.29       24.69      8.08 o 
  11   0   0        5.54       13.50      7.72 o 
  12   0   0      139.24      193.01     18.39 o 
  13   0   0      111.47      110.09     17.12 o 
 -14   1   0      162.33      160.81     22.11 o 
 -13   1   0       49.76       55.93     12.18 o 
 -12   1   0       68.53       58.82     11.95 o 
 -11   1   0      144.56      115.91     14.25 o 
 -10   1   0      226.60      220.94     14.98 o 
  -9   1   0     1472.56     1449.99     36.23 o 
  -8   1   0      338.27      358.43     13.79 o 
  -7   1   0      968.40     1043.29     30.46 o 
  -6   1   0       90.09      170.35      9.38 o 
  -5   1   0     3375.11     3034.53    130.76 o 
  -4   1   0     4673.91     4127.81    152.14 o 
  -3   1   0      547.63      598.06     16.03 o 
  -2   1   0     2658.76     2495.68     62.88 o 
  -1   1   0     3619.00     4474.27    117.11 o 
   0   1   0      467.68      518.18     87.57 o 
   1   1   0      188.73      264.51      6.36 o 
   2   1   0     7083.97     7649.59    140.82 o 
   3   1   0     2867.07     2588.20     71.89 o 
   4   1   0     2743.58     2835.92     56.82 o 
   5   1   0     2812.98     2819.38     57.85 o 
   6   1   0     1308.60     1176.05     28.88 o 
   7   1   0      513.40      466.36     16.06 o 
   8   1   0       18.80       10.16      5.26 o 
   9   1   0     1601.96     1696.75     48.90 o 
  10   1   0      348.12      352.90     19.08 o 
  11   1   0      968.63      954.05     34.91 o 
  12   1   0      213.80      217.95     19.65 o 
  13   1   0      146.69      151.00     18.61 o 
 -14   2   0      186.57      181.57     26.33 o 
 -13   2   0       92.09       72.10     13.71 o 
 -12   2   0      288.62      268.02     21.13 o 
 -11   2   0      158.37      162.83     16.27 o 
 -10   2   0     4309.97     4294.65    119.84 o 
  -9   2   0      826.37      813.91     27.50 o 
  -8   2   0        0.38        4.79      5.26 o 
  -7   2   0       31.88       33.30      6.13 o 
  -6   2   0       11.80       27.81      6.59 o 
  -5   2   0      915.47      925.75     30.76 o 
  -4   2   0     2803.38     2247.54     84.41 o 
  -3   2   0      343.48      268.35     12.45 o 
  -2   2   0     1129.54     1149.72     26.81 o 
  -1   2   0     6086.23     5817.16    121.84 o 
   0   2   0     3944.83     3561.57     67.09 o 
   1   2   0    13903.51    14948.96    246.27 o 
   2   2   0    13084.65    13488.02    223.10 o 
   3   2   0     1086.45     1247.73     27.60 o 
   4   2   0      339.02      332.70     12.64 o 
   5   2   0        1.50       20.57      4.01 o 
   6   2   0     3650.23     3542.38     74.30 o 
   7   2   0     1467.38     1366.78     34.40 o 
   8   2   0        2.42        7.73      4.93 o 
   9   2   0      377.65      342.20     18.14 o 
  10   2   0        1.82        8.45      7.65 o 
  11   2   0      224.57      220.84     17.48 o 
  12   2   0      174.81      179.76     17.17 o 
  13   2   0        1.94        4.88     11.04 o 
 -14   3   0      162.98      202.13     20.35 o 
 -13   3   0       78.20       73.23     17.67 o 
 -12   3   0       20.36       15.75      8.80 o 
 -11   3   0      433.07      423.99     34.65 o 
 -10   3   0        7.44       11.76     12.14 o 
  -9   3   0      818.53      644.40     28.30 o 
  -8   3   0      746.78      752.22     46.27 o 
  -7   3   0     1155.96      984.78     56.66 o 
  -6   3   0       14.72       42.80      5.42 o 
  -5   3   0       24.00       73.92     14.04 o 
  -4   3   0      114.76      130.25      8.80 o 
  -3   3   0       12.71       46.71      5.44 o 
  -2   3   0     2039.86     1904.86     43.30 o 
  -1   3   0     3808.35     3755.69     89.42 o 
   0   3   0     7977.31     8607.85    212.88 o 
   1   3   0       53.45       68.69      4.06 o 
   2   3   0      247.84      261.90      8.36 o 
   3   3   0      690.59      790.79     24.39 o 
   4   3   0    11489.15    12620.29    234.24 o 
   5   3   0     4531.51     5672.36    112.74 o 
   6   3   0      238.05      265.91     11.94 o 
   7   3   0       90.61      108.76      9.39 o 
   8   3   0      687.07      706.67     34.13 o 
   9   3   0      120.05      125.48     13.32 o 
  10   3   0      275.62      271.28     18.25 o 
  11   3   0      716.44      774.74     32.18 o 
  12   3   0      213.15      257.35     20.10 o 
 -14   4   0      480.39      462.94     34.46 o 
 -13   4   0      170.95      188.20     19.71 o 
 -12   4   0     1150.39     1095.54     62.51 o 
 -11   4   0      426.63      388.49     45.41 o 
 -10   4   0      443.97      364.87     88.16 o 
  -9   4   0      214.86      240.54     25.74 o 
  -8   4   0        1.20        9.62      4.95 o 
  -7   4   0      470.34      502.29     22.70 o 
  -6   4   0       50.66      123.29     16.62 o 
  -5   4   0      190.02      101.85      9.35 o 
  -4   4   0     4591.62     4314.45     94.06 o 
  -3   4   0      190.70       66.64      7.15 o 
  -2   4   0       39.84       80.41      5.21 o 
  -1   4   0      239.99      267.69      9.89 o 
   0   4   0     2546.70     2503.81     57.56 o 
   1   4   0      615.98      462.59     14.96 o 
   2   4   0      288.88      173.78      7.24 o 
   3   4   0     2996.80     2530.04     53.34 o 
   4   4   0      133.01       99.84      7.48 o 
   5   4   0       40.23       77.48      7.39 o 
   6   4   0       20.84       43.47      6.56 o 
   7   4   0      318.91      288.53     16.31 o 
   8   4   0       75.29       82.49     10.78 o 
   9   4   0     1245.05     1268.56     42.45 o 
  10   4   0       41.32       40.35     11.18 o 
  11   4   0       96.05       74.41     22.82 o 
  12   4   0        2.99       -8.66     10.94 o 
 -14   5   0       44.62       58.62     17.29 o 
 -13   5   0      384.70      369.82     40.99 o 
 -12   5   0      112.91       93.09     22.65 o 
 -11   5   0      308.19      274.57     28.37 o 
 -10   5   0      152.32      170.35     25.83 o 
  -9   5   0      468.52      437.69     33.25 o 
  -8   5   0      119.07       91.57     17.02 o 
  -7   5   0      219.15      224.84     15.24 o 
  -6   5   0       30.25       20.70      5.91 o 
  -5   5   0      469.20      589.21     21.39 o 
  -4   5   0      148.70      155.67     17.67 o 
  -3   5   0      197.58      260.29     13.49 o 
  -2   5   0       88.54      129.35      7.41 o 
  -1   5   0      137.56      165.13      8.45 o 
   0   5   0       98.08      105.46      7.31 o 
   1   5   0     1202.67     1175.76     35.30 o 
   2   5   0       72.97       56.26      5.85 o 
   3   5   0      208.53      197.60      8.73 o 
   4   5   0       31.92       73.67      7.20 o 
   5   5   0      544.04      693.50     21.72 o 
   6   5   0      330.10      355.77     19.09 o 
   7   5   0        3.17        2.70      6.12 o 
   8   5   0       23.16       14.17      7.51 o 
   9   5   0      159.56      155.96     16.09 o 
  10   5   0        1.05       -3.23      8.62 o 
  11   5   0       20.35       36.81     11.22 o 
  12   5   0      551.02      568.82     40.78 o 
 -14   6   0        1.03       26.53     19.69 o 
 -13   6   0       74.17       93.64     23.62 o 
 -12   6   0      252.41      291.94     36.08 o 
 -11   6   0        1.36       -8.88     15.31 o 
 -10   6   0      442.47      388.06     33.89 o 
  -9   6   0     1497.64     1372.11     66.48 o 
  -8   6   0     2032.17     1713.91     74.41 o 
  -7   6   0      976.28      859.16     85.44 o 
  -6   6   0        3.67       17.31      6.35 o 
  -5   6   0     1201.14      914.88     72.60 o 
  -4   6   0     2553.74     2111.37     51.00 o 
  -3   6   0     1773.48     1244.55     33.13 o 
  -2   6   0     5065.70     5015.78    111.18 o 
  -1   6   0     3394.09     3524.39     81.41 o 
   0   6   0      118.61      137.34      8.77 o 
   1   6   0      843.22      792.80     32.77 o 
   2   6   0     1163.07     1019.29     27.15 o 
   3   6   0     2910.41     2716.22     53.35 o 
   4   6   0     7285.05     7979.93    154.64 o 
   5   6   0     1679.67     1864.95     71.06 o 
   6   6   0       26.03       45.53      8.88 o 
   7   6   0       55.80       58.72     10.13 o 
   8   6   0       58.44       49.42     10.71 o 
   9   6   0     1805.15     1807.96     73.58 o 
  10   6   0      849.45      979.91     39.07 o 
  11   6   0      565.99      616.29     31.39 o 
 -14   7   0        4.83       31.06     19.45 o 
 -13   7   0      503.57      553.19     44.72 o 
 -12   7   0     1322.28     1369.16     75.72 o 
 -11   7   0      311.70      325.07     35.06 o 
 -10   7   0        7.28        7.14     14.28 o 
  -9   7   0       59.73       77.54     19.30 o 
  -8   7   0       91.12       71.73     17.40 o 
  -7   7   0      195.64      210.77     21.75 o 
  -6   7   0       11.89       34.41     11.36 o 
  -5   7   0       11.86       15.66      6.17 o 
  -4   7   0     1187.44     1291.85     35.27 o 
  -3   7   0      625.33      719.84     25.66 o 
  -2   7   0     2305.13     2650.51     63.89 o 
  -1   7   0        0.19        2.64      6.36 o 
   0   7   0        2.56       10.37      4.91 o 
   1   7   0        5.63        4.54      4.97 o 
   2   7   0     1430.59     1415.93     40.86 o 
   3   7   0     2737.04     2818.66     71.44 o 
   4   7   0     1264.28     1245.48     38.59 o 
   5   7   0        0.79       32.49      8.43 o 
   6   7   0      712.22      656.99     27.46 o 
   7   7   0      128.14      148.63     15.39 o 
   8   7   0      971.43      963.15     37.17 o 
   9   7   0      372.53      424.74     24.80 o 
  10   7   0        4.24       19.51     11.40 o 
 -13   8   0        7.10        4.94     18.09 o 
 -12   8   0      201.33      211.82     33.13 o 
 -11   8   0      207.70      189.93     45.53 o 
 -10   8   0       42.01       47.19     19.47 o 
  -9   8   0       82.35       81.65     20.79 o 
  -8   8   0     1495.31     1318.40     63.41 o 
  -7   8   0       96.28       59.75     17.12 o 
  -6   8   0     2283.37     2084.42     83.62 o 
  -5   8   0      612.73      621.61     21.83 o 
  -4   8   0      315.11      315.10     14.55 o 
  -3   8   0     1020.56      813.27     26.21 o 
  -2   8   0      952.96      717.61     24.34 o 
  -1   8   0     8053.84     8383.03    204.42 o 
   0   8   0     7206.96     7547.87    166.57 o 
   1   8   0      646.23      593.82     22.63 o 
   2   8   0      148.58      146.14     12.99 o 
   3   8   0     1010.21      903.75     31.62 o 
   4   8   0     1828.75     1611.31     48.44 o 
   5   8   0     1752.87     1510.93     47.17 o 
   6   8   0      489.46      498.94     24.52 o 
   7   8   0      135.27       75.64     12.89 o 
   8   8   0        5.21        8.77      9.60 o 
   9   8   0       39.61       44.52     14.62 o 
  10   8   0      146.95      133.65     21.29 o 
 -13   9   0      908.86      913.23     64.32 o 
 -12   9   0      167.72      274.53     37.48 o 
 -11   9   0      989.78     1008.30     93.47 o 
 -10   9   0      383.09      365.50     43.80 o 
  -9   9   0       88.67       75.51     19.49 o 
  -8   9   0        9.60       -4.36     12.36 o 
  -7   9   0        4.05        4.86     11.89 o 
  -6   9   0     1140.35     1102.38     53.84 o 
  -5   9   0      190.43      196.84     14.57 o 
  -4   9   0       66.95       61.31      9.27 o 
  -3   9   0      779.59      771.72     26.37 o 
  -2   9   0     1190.53     1182.09     35.71 o 
  -1   9   0     1232.01     1390.55     69.81 o 
   0   9   0      458.42      460.52     20.22 o 
   1   9   0        1.76       -3.42      7.20 o 
   2   9   0      163.14      138.14     13.54 o 
   3   9   0      292.19      371.65     19.93 o 
   4   9   0     2520.34     2404.27     74.75 o 
   5   9   0      162.88      202.77     17.09 o 
   6   9   0       43.20       33.45     10.68 o 
   7   9   0       20.63        8.04      9.47 o 
   8   9   0       12.90        6.37     12.45 o 
   9   9   0       57.72       81.93     17.36 o 
 -13  10   0      288.44      327.66     44.67 o 
 -12  10   0      106.37      114.42     29.41 o 
 -11  10   0       63.95      130.28     34.62 o 
 -10  10   0      221.49      206.00     30.76 o 
  -9  10   0      127.98       77.84     29.15 o 
  -8  10   0       94.66      158.25     24.48 o 
  -7  10   0     1194.95     1117.21     57.31 o 
  -6  10   0     1187.33     1215.54     58.57 o 
  -5  10   0      676.41      638.84     59.51 o 
  -4  10   0      788.51      792.62     36.81 o 
  -3  10   0      586.32      720.74     26.75 o 
  -2  10   0     1289.23     1366.29     41.26 o 
  -1  10   0     1724.17     1650.87     69.57 o 
   0  10   0      791.55      784.38     29.09 o 
   1  10   0     2599.62     2408.83     64.81 o 
   2  10   0     2434.37     2258.49     67.23 o 
   3  10   0        1.53       -6.92      6.92 o 
   4  10   0        7.50       18.66      9.40 o 
   5  10   0        1.66       12.96      9.26 o 
   6  10   0        4.17        1.12      9.80 o 
   7  10   0      343.55      350.23     29.20 o 
   8  10   0      108.99      135.18     20.33 o 
 -12  11   0        0.02       -5.87     20.84 o 
 -11  11   0       15.19      -15.80     17.77 o 
 -10  11   0       13.10       37.45     18.71 o 
  -9  11   0      185.37      134.15     24.95 o 
  -8  11   0      367.22      336.25     36.16 o 
  -7  11   0       67.08       96.97     20.40 o 
  -6  11   0      596.35      545.95    143.74 o 
  -5  11   0        1.06       -3.99     10.14 o 
  -4  11   0       64.17       64.47     11.93 o 
  -3  11   0      303.99      280.86     21.45 o 
  -2  11   0       89.83      118.92     12.97 o 
  -1  11   0      846.28      775.01     29.75 o 
   0  11   0       38.16       45.81      9.97 o 
   1  11   0       17.24       21.74      8.87 o 
   2  11   0       10.61       -2.66      8.00 o 
   3  11   0        1.25        3.10      8.89 o 
   4  11   0       92.81       89.45     16.89 o 
   5  11   0      458.96      548.26     61.74 o 
   6  11   0       22.57        6.46     12.62 o 
   7  11   0      102.16      125.71     21.96 o 
 -12  12   0      374.93      387.71     46.67 o 
 -11  12   0      217.04      255.17     37.11 o 
 -10  12   0      201.73      257.73     36.15 o 
  -9  12   0     1043.77     1050.76     61.28 o 
  -8  12   0      461.76      455.08     44.33 o 
  -7  12   0       78.07       50.32     38.93 o 
  -6  12   0      241.30      244.20     28.78 o 
  -5  12   0      454.17      446.62     43.82 o 
  -4  12   0       66.15       54.71     16.14 o 
  -3  12   0        8.92       11.51     10.50 o 
  -2  12   0       74.01       83.46     14.58 o 
  -1  12   0      902.17      990.00     36.24 o 
   0  12   0     2586.70     2483.68     81.18 o 
   1  12   0       48.60       65.56     12.74 o 
   2  12   0      294.93      297.66     23.28 o 
   3  12   0      326.48      327.18     25.02 o 
   4  12   0       10.77       41.99     13.20 o 
   5  12   0       14.54       22.81     13.45 o 
   6  12   0        2.64       -1.72     12.17 o 
 -11  13   0       40.20       60.28     28.90 o 
 -10  13   0      142.55       99.41     26.80 o 
  -9  13   0        1.53        3.64     16.99 o 
  -8  13   0      131.79      118.62     25.67 o 
  -7  13   0       49.40       78.72     21.23 o 
  -6  13   0        0.80       20.21     17.31 o 
  -5  13   0      557.50      484.66     36.89 o 
  -4  13   0      141.97      118.23     22.52 o 
  -3  13   0        6.28       21.69     12.20 o 
  -2  13   0       12.07       20.01     11.94 o 
  -1  13   0      714.02      646.75     42.19 o 
   0  13   0       39.53       50.14     14.23 o 
   1  13   0      913.54      825.52     43.31 o 
   2  13   0      223.53      248.60     25.28 o 
   3  13   0        1.14       25.31     12.92 o 
   4  13   0      163.13       67.11     20.38 o 
   5  13   0      249.46      242.46     26.09 o 
 -10  14   0      315.31      359.65     40.82 o 
  -9  14   0      186.31      200.87     34.16 o 
  -8  14   0       41.11       42.67     19.63 o 
  -7  14   0       26.94       46.82     19.86 o 
  -6  14   0       13.94        5.64     18.47 o 
  -5  14   0       27.88       69.04     20.35 o 
  -4  14   0      589.26      596.60     43.74 o 
  -3  14   0      137.13      178.16     27.59 o 
  -2  14   0      628.10      562.71     80.44 o 
  -1  14   0      309.36      327.74     36.39 o 
   0  14   0       17.26       45.22     19.64 o 
   1  14   0        4.80       12.17     13.08 o 
   2  14   0      449.05      424.21     30.72 o 
   3  14   0      746.89      750.79     40.21 o 
   4  14   0      194.66      188.98     33.81 o 
  -8  15   0       18.82        8.55     20.69 o 
  -7  15   0      556.33      512.99    128.57 o 
  -6  15   0        8.03      -18.79     19.25 o 
  -5  15   0      100.18      128.93     33.12 o 
  -4  15   0     1011.74      915.25     75.15 o 
  -3  15   0       78.24        6.77     24.32 o 
  -2  15   0      627.74      801.51     71.12 o 
  -1  15   0      326.39      358.46     34.77 o 
   0  15   0       47.68       13.22     24.48 o 
   1  15   0      426.62      477.73     42.40 o 
   2  15   0      118.00      136.55     29.20 o 
  -6  16   0        8.62       36.84     27.90 o 
  -5  16   0      155.48      151.77     36.41 o 
  -4  16   0       63.41      102.62     33.71 o 
  -3  16   0      171.55      189.60     43.86 o 
  -2  16   0      410.21      445.43     57.50 o 
  -1  16   0        7.85       13.20     22.10 o 
   1 -16   1      195.61      189.76     45.27 o 
   2 -16   1       12.54        4.57     29.78 o 
   3 -16   1      122.39      215.02     44.98 o 
   4 -16   1      137.91      127.22     36.68 o 
   5 -16   1        5.32      -11.40     22.78 o 
   6 -16   1        6.35       31.04     29.67 o 
  -2 -15   1      504.03      561.87     38.86 o 
  -1 -15   1       37.86       40.49     22.81 o 
   0 -15   1       99.33       88.46     25.52 o 
   1 -15   1      264.77      302.88     35.85 o 
   2 -15   1       12.86       17.86     24.77 o 
   3 -15   1       15.75       -0.74     22.75 o 
   4 -15   1       15.23       23.66     26.64 o 
   5 -15   1      282.44      429.30     50.87 o 
   6 -15   1      415.14      479.84     55.94 o 
   7 -15   1      693.15      743.82     67.63 o 
   8 -15   1        1.97        3.92     23.61 o 
  -4 -14   1        1.42       -7.86     13.58 o 
  -3 -14   1      151.02      175.93     23.06 o 
  -2 -14   1      183.77      170.51     22.82 o 
  -1 -14   1     1045.16      942.52     45.15 o 
   0 -14   1      108.72      120.48     43.30 o 
   1 -14   1       30.34       32.41     17.39 o 
   2 -14   1       21.46       27.49     18.04 o 
   3 -14   1       31.65       26.52     22.52 o 
   4 -14   1       32.04       15.48     20.97 o 
   5 -14   1       10.27       32.12     18.15 o 
   6 -14   1       16.67       23.06     16.96 o 
   7 -14   1       47.84       49.89     20.90 o 
   8 -14   1       19.23       11.51     18.86 o 
   9 -14   1      281.20      307.86     40.26 o 
  -5 -13   1       75.53       79.25     18.04 o 
  -4 -13   1       38.17       54.89     15.55 o 
  -3 -13   1      100.60       72.49     16.04 o 
  -2 -13   1     1148.87     1176.81     53.80 o 
  -1 -13   1      982.74      904.94     42.11 o 
   0 -13   1     2227.64     2175.74     73.37 o 
   1 -13   1     1778.31     1852.07     80.58 o 
   2 -13   1      171.95      151.21     43.60 o 
   3 -13   1      189.38      189.16     29.34 o 
   4 -13   1     1217.90     1132.02     59.75 o 
   5 -13   1      306.46      307.04     31.13 o 
   6 -13   1      723.49      651.91     44.90 o 
   7 -13   1      453.47      556.85     42.38 o 
   8 -13   1       49.99       68.24     52.26 o 
   9 -13   1      152.85      172.34     30.48 o 
  10 -13   1       71.33       28.46     22.71 o 
  -7 -12   1      206.72      280.22     33.89 o 
  -6 -12   1        1.45       12.45     12.63 o 
  -5 -12   1      479.91      573.15     33.78 o 
  -4 -12   1      875.04      806.96     75.25 o 
  -3 -12   1       91.67      123.85     18.30 o 
  -2 -12   1        0.87       15.17     10.99 o 
  -1 -12   1       60.67       67.32     14.29 o 
   0 -12   1       67.29       56.36     16.07 o 
   1 -12   1     1069.13     1101.89     38.38 o 
   2 -12   1       12.17       27.39     18.53 o 
   3 -12   1      462.53      476.98     27.19 o 
   4 -12   1      181.44      188.45     25.17 o 
   5 -12   1      226.64      275.21     40.04 o 
   6 -12   1      431.27      390.56     92.51 o 
   7 -12   1      136.63      118.26     22.62 o 
   8 -12   1        7.23       10.68     17.58 o 
   9 -12   1       10.82        0.20     16.33 o 
  10 -12   1       27.36       18.08     37.24 o 
  11 -12   1      446.51      486.63     46.31 o 
  -8 -11   1        0.98       12.09     12.84 o 
  -7 -11   1        9.34        5.44     12.48 o 
  -6 -11   1      256.51      252.25     25.17 o 
  -5 -11   1      396.74      356.82     25.62 o 
  -4 -11   1      613.99      525.13     29.91 o 
  -3 -11   1       41.44       40.88     12.03 o 
  -2 -11   1        0.45       -2.37     10.90 o 
  -1 -11   1      410.58      395.20     21.29 o 
   0 -11   1     1311.62     1272.37     41.24 o 
   1 -11   1     2049.52     1939.67     62.90 o 
   2 -11   1     1657.14     1659.37     49.11 o 
   3 -11   1      839.75      939.74     38.65 o 
   4 -11   1      295.25      278.26     25.41 o 
   5 -11   1      321.34      305.36     27.93 o 
   6 -11   1      798.48      799.25     52.94 o 
   7 -11   1     1321.62     1169.38     61.04 o 
   8 -11   1       45.40        7.33     20.27 o 
   9 -11   1       19.39       12.76     16.78 o 
  10 -11   1       67.23       53.46     32.68 o 
  11 -11   1      211.34      215.58     34.74 o 
  12 -11   1      627.04      682.32     54.90 o 
  -9 -10   1      445.07      370.20     29.52 o 
  -8 -10   1      555.81      533.95     41.02 o 
  -7 -10   1       80.94       64.36     17.37 o 
  -6 -10   1       27.58       33.47     11.86 o 
  -5 -10   1       18.31       26.30     11.16 o 
  -4 -10   1     1138.63     1098.49     38.83 o 
  -3 -10   1     3209.73     3164.79    117.80 o 
  -2 -10   1      369.96      382.06     20.08 o 
  -1 -10   1      189.55      215.91     16.12 o 
   0 -10   1      165.31      187.19     14.24 o 
   1 -10   1       34.51       36.21      8.20 o 
   2 -10   1       90.52      114.90     11.93 o 
   3 -10   1        9.96       13.75      6.78 o 
   4 -10   1       17.64       26.97     11.12 o 
   5 -10   1      780.97      710.21     93.03 o 
   6 -10   1      659.74      625.66     39.56 o 
   7 -10   1     1301.49     1241.79     62.38 o 
   8 -10   1       12.59        6.21     13.28 o 
   9 -10   1       24.83       48.34     18.70 o 
  10 -10   1        4.87       12.62     17.72 o 
  11 -10   1      338.54      298.21     39.40 o 
  12 -10   1      206.01      258.11     38.74 o 
  -9  -9   1      319.98      318.80     26.52 o 
  -8  -9   1        5.08        0.80     10.50 o 
  -7  -9   1       29.35       35.28     10.71 o 
  -6  -9   1       63.91       52.44     11.58 o 
  -5  -9   1        5.20       14.48      8.20 o 
  -4  -9   1      696.86      602.76     26.09 o 
  -3  -9   1       94.11       93.38     12.00 o 
  -2  -9   1       75.40       59.99      9.53 o 
  -1  -9   1      115.39      121.84     11.95 o 
   0  -9   1      355.39      340.22     17.99 o 
   1  -9   1     2461.15     2303.84     60.05 o 
   2  -9   1     1392.93     1248.20     37.21 o 
   3  -9   1     1850.84     1801.67     48.96 o 
   4  -9   1       15.35       13.63      6.07 o 
   5  -9   1       79.35      117.66     17.75 o 
   6  -9   1       30.05        8.69     10.74 o 
   7  -9   1      311.86      295.87     27.82 o 
   8  -9   1     1438.77     1428.88     79.99 o 
   9  -9   1      629.56      644.20     69.33 o 
  10  -9   1      129.08      117.57     24.63 o 
  11  -9   1        8.47       -1.10     18.06 o 
  12  -9   1      137.93      157.81     31.77 o 
  13  -9   1        0.92       23.38     19.19 o 
 -10  -8   1      130.28      154.36     22.57 o 
  -9  -8   1       36.81       50.41     12.68 o 
  -8  -8   1       50.69       50.48     11.62 o 
  -7  -8   1        6.20       -4.34      7.76 o 
  -6  -8   1      385.04      355.68     20.34 o 
  -5  -8   1        1.57        9.64     10.22 o 
  -4  -8   1       66.40       83.70     11.10 o 
  -3  -8   1      843.46      829.36     29.58 o 
  -2  -8   1      238.86      230.41     15.74 o 
  -1  -8   1      960.37     1104.90     33.90 o 
   0  -8   1        5.09       26.68      6.13 o 
   1  -8   1       85.81       66.32      9.36 o 
   2  -8   1       17.89       41.63      6.94 o 
   3  -8   1     1730.85     2040.01     52.63 o 
   4  -8   1      606.22      684.23     27.55 o 
   5  -8   1      686.57      765.11     24.59 o 
   6  -8   1       75.54       61.39     14.90 o 
   7  -8   1      311.15      312.25     27.57 o 
   8  -8   1        7.56        4.61     12.58 o 
   9  -8   1       49.55       60.92     26.03 o 
  10  -8   1      434.01      462.13     39.26 o 
  11  -8   1      882.67      825.87     56.00 o 
  12  -8   1      338.60      342.57     35.73 o 
  13  -8   1      288.53      405.55     39.92 o 
 -11  -7   1       85.05      100.85     17.66 o 
 -10  -7   1      412.10      431.77     30.25 o 
  -9  -7   1      168.37      164.50     18.95 o 
  -8  -7   1       38.17       47.74     11.42 o 
  -7  -7   1      494.17      459.44     23.04 o 
  -6  -7   1      761.43      732.88     28.83 o 
  -5  -7   1     1314.25     1310.32     45.37 o 
  -4  -7   1     2669.96     2757.59    120.44 o 
  -3  -7   1      882.93      827.66     28.14 o 
  -2  -7   1      321.67      236.73     12.97 o 
  -1  -7   1      278.35      241.22     12.76 o 
   0  -7   1     1580.83     1928.96     49.67 o 
   1  -7   1      151.65      251.67     12.34 o 
   2  -7   1    12024.83    12975.75    274.80 o 
   3  -7   1     2415.95     2121.66     52.96 o 
   4  -7   1     2502.30     2101.14     52.44 o 
   5  -7   1     1785.68     1639.81     52.18 o 
   6  -7   1     1547.05     1617.69    104.03 o 
   7  -7   1       28.90       48.94     14.48 o 
   8  -7   1      762.85      663.56     42.12 o 
   9  -7   1      349.54      297.20     56.05 o 
  10  -7   1      792.76      801.17     75.27 o 
  11  -7   1      523.71      474.27     58.57 o 
  12  -7   1      192.91      173.86     27.80 o 
  13  -7   1      130.16      187.90     31.02 o 
 -11  -6   1       34.47       29.44     11.97 o 
 -10  -6   1        3.91       -8.04      8.04 o 
  -9  -6   1      360.10      296.17     19.87 o 
  -8  -6   1        2.83        9.37      7.42 o 
  -7  -6   1     1203.31     1173.51     38.78 o 
  -6  -6   1     5076.61     4907.85    115.99 o 
  -5  -6   1      127.22      170.79     17.50 o 
  -4  -6   1      177.84      185.72     18.64 o 
  -3  -6   1      279.79      345.36     13.88 o 
  -2  -6   1       60.16       78.92      8.15 o 
  -1  -6   1      822.61      996.72     33.34 o 
   0  -6   1     5382.64     5682.31    125.24 o 
   1  -6   1     3228.55     3698.01     84.05 o 
   2  -6   1      605.87      668.51     20.96 o 
   3  -6   1       44.75       73.21      9.93 o 
   4  -6   1       30.78       29.47      4.68 o 
   5  -6   1      691.01      603.35     30.55 o 
   6  -6   1        1.42       13.11      5.46 o 
   7  -6   1       43.21       43.46     11.93 o 
   8  -6   1      991.31      877.78     48.32 o 
   9  -6   1      912.47      914.94     52.34 o 
  10  -6   1      191.09      194.03     28.65 o 
  11  -6   1       12.60       15.61     19.41 o 
  12  -6   1       94.60       64.38     19.36 o 
  13  -6   1       32.00       28.70     23.67 o 
 -12  -5   1        5.25       29.08     10.91 o 
 -11  -5   1       16.55       20.51     10.32 o 
 -10  -5   1       87.34      108.56     13.31 o 
  -9  -5   1       23.94       56.62     15.01 o 
  -8  -5   1     1413.73     1438.94     44.85 o 
  -7  -5   1     1217.12     1144.01     36.96 o 
  -6  -5   1     3210.66     3195.74     77.14 o 
  -5  -5   1      205.81      276.70     12.40 o 
  -4  -5   1     1656.66     1710.02     39.90 o 
  -3  -5   1      926.75     1362.27     37.24 o 
  -2  -5   1      359.82      206.57      9.40 o 
  -1  -5   1      593.35      481.45     25.16 o 
   0  -5   1      339.41      282.19     15.14 o 
   1  -5   1      250.53      177.14      8.99 o 
   2  -5   1      896.40      842.88     23.65 o 
   3  -5   1     2494.39     2075.13     61.02 o 
   4  -5   1     6133.28     5667.43    144.45 o 
   5  -5   1     2539.42     2247.79     54.93 o 
   6  -5   1     1140.97     1047.52     39.80 o 
   7  -5   1      434.21      457.71     60.80 o 
   8  -5   1      814.70      736.59     43.22 o 
   9  -5   1     1825.99     1621.07    205.50 o 
  10  -5   1      605.88      607.25     40.59 o 
  11  -5   1     1029.56      928.53     54.48 o 
  12  -5   1      186.30      178.38     29.79 o 
  13  -5   1      130.65      152.22     27.62 o 
 -12  -4   1      121.87      170.71     20.93 o 
 -11  -4   1      488.89      487.15     24.58 o 
 -10  -4   1        4.58       17.38     12.15 o 
  -9  -4   1       10.21       12.33      7.43 o 
  -8  -4   1      623.12      563.12     23.70 o 
  -7  -4   1      329.69      335.71     14.50 o 
  -6  -4   1       37.27        3.96      4.27 o 
  -5  -4   1     3084.51     3544.05     73.03 o 
  -4  -4   1        6.71       30.02      4.45 o 
  -3  -4   1      136.99      127.84      7.04 o 
  -2  -4   1      543.33      570.28     15.83 o 
  -1  -4   1      575.50      511.24     16.15 o 
   0  -4   1     1810.24     2274.66     52.38 o 
   1  -4   1     2103.76     2287.94     52.69 o 
   2  -4   1        3.53       26.38      3.69 o 
   3  -4   1       94.42       95.59      6.94 o 
   4  -4   1      165.99      174.59     14.25 o 
   5  -4   1     2002.96     1799.79    187.43 o 
   6  -4   1     4989.93     5348.84    304.51 o 
   7  -4   1      784.81      720.15     22.49 o 
   8  -4   1      254.94      235.20     28.81 o 
   9  -4   1      300.55      263.62     49.68 o 
  10  -4   1      202.72      209.59     27.12 o 
  11  -4   1      121.05      129.49     23.64 o 
  12  -4   1       73.67       76.78     14.55 o 
  13  -4   1      239.93      226.34     21.74 o 
 -13  -3   1      100.21       90.70     19.51 o 
 -12  -3   1       31.62       45.46     11.01 o 
 -11  -3   1      450.79      467.92     32.43 o 
 -10  -3   1        1.59       -3.79      6.60 o 
  -9  -3   1      148.06      116.21     16.42 o 
  -8  -3   1      853.85      765.81     26.42 o 
  -7  -3   1     6441.35     6402.97    213.01 o 
  -6  -3   1      456.79      388.00     14.04 o 
  -5  -3   1     1134.37      916.59     23.65 o 
  -4  -3   1       81.39      161.76      7.70 o 
  -3  -3   1     1047.26      957.69     22.67 o 
  -2  -3   1       41.66       14.56      2.64 o 
  -1  -3   1    12136.10    12310.91    226.50 o 
   0  -3   1    10454.63    10524.59    220.22 o 
   1  -3   1     1611.69     1233.05     37.11 o 
   2  -3   1      668.25      577.97     18.64 o 
   3  -3   1     1269.45     1303.23     60.50 o 
   4  -3   1       13.53      106.36      6.96 o 
   5  -3   1     5993.01     6058.67    208.60 o 
   6  -3   1      510.18      470.99     25.03 o 
   7  -3   1      212.75      205.26     11.12 o 
   8  -3   1       50.96       41.69      7.15 o 
   9  -3   1      838.82      864.09     47.53 o 
  10  -3   1      981.98      950.87     53.34 o 
  11  -3   1      926.72      890.18     43.54 o 
  12  -3   1      494.64      475.25     28.50 o 
  13  -3   1       26.44       29.81     11.60 o 
 -13  -2   1        8.81       20.70     10.56 o 
 -12  -2   1       12.25        5.90      8.48 o 
 -11  -2   1      222.20      234.42     16.95 o 
 -10  -2   1        1.54        7.09      6.47 o 
  -9  -2   1      619.24      673.60     27.96 o 
  -8  -2   1      126.61      115.56      9.89 o 
  -7  -2   1       13.84       23.12      5.13 o 
  -6  -2   1      378.20      329.85     12.04 o 
  -5  -2   1     2542.01     2980.16     60.72 o 
  -4  -2   1     2376.74     2990.28     76.57 o 
  -3  -2   1    29949.60    35572.56    644.65 o 
  -2  -2   1     7628.75     8098.07    149.82 o 
  -1  -2   1     1994.78     2323.99     51.21 o 
   0  -2   1      173.04      163.64      5.72 o 
   1  -2   1        9.37      105.65      4.57 o 
   2  -2   1     8181.20     8361.43    171.81 o 
   3  -2   1       78.47       79.03      4.73 o 
   4  -2   1     3161.11     2896.08     81.74 o 
   5  -2   1     2224.84     1821.35     64.57 o 
   6  -2   1       43.26       26.98      5.27 o 
   7  -2   1      390.06      371.33     15.83 o 
   8  -2   1        1.80       13.01      5.65 o 
   9  -2   1       63.18       65.36      9.03 o 
  10  -2   1      353.03      299.14     20.65 o 
  11  -2   1      740.58      706.56     34.14 o 
  12  -2   1      121.69      110.53     16.08 o 
  13  -2   1       22.14        9.59      9.91 o 
 -13  -1   1      596.88      534.23     28.91 o 
 -12  -1   1     1229.29     1213.85     41.09 o 
 -11  -1   1     1663.90     1716.48     51.15 o 
 -10  -1   1     1695.27     1649.82     48.20 o 
  -9  -1   1      844.10      854.95     48.13 o 
  -8  -1   1      564.64      496.93     22.06 o 
  -7  -1   1      970.45      884.21     23.47 o 
  -6  -1   1      315.35      201.33      9.60 o 
  -5  -1   1       32.58       11.40      3.18 o 
  -4  -1   1     1913.93     2484.71     49.58 o 
  -3  -1   1       87.08      146.28      5.24 o 
  -2  -1   1     6500.32     5727.56    105.91 o 
  -1  -1   1     2062.81     1970.07     42.55 o 
   0  -1   1    12401.19    13789.25    387.98 o 
   1  -1   1    10108.05    10775.88    197.16 o 
   2  -1   1     3430.59     3417.79     64.60 o 
   3  -1   1      265.04      345.97     12.14 o 
   4  -1   1      253.47      265.08     10.47 o 
   5  -1   1      998.70      970.38     27.33 o 
   6  -1   1      247.80      231.35     11.61 o 
   7  -1   1       99.55       95.05      7.79 o 
   8  -1   1      777.81      799.64     29.79 o 
   9  -1   1        6.60       28.45      7.30 o 
  10  -1   1     2345.57     2410.89     65.25 o 
  11  -1   1      851.51      897.17     39.22 o 
  12  -1   1      143.68      127.43     17.15 o 
  13  -1   1       90.50       49.41     13.60 o 
 -14   0   1       13.65        8.78     10.09 o 
 -13   0   1      258.09      256.87     21.17 o 
 -12   0   1      434.87      401.37     23.47 o 
 -11   0   1        0.85        8.72      6.90 o 
 -10   0   1      196.23      181.75     13.17 o 
  -9   0   1       33.87       27.15      5.53 o 
  -8   0   1       51.78       52.90      6.05 o 
  -7   0   1      479.88      498.24     15.40 o 
  -6   0   1       20.22       45.79      5.26 o 
  -5   0   1        9.90       10.17      2.44 o 
  -4   0   1       55.30       73.03      4.15 o 
  -3   0   1    10479.73    10513.75    300.50 o 
  -2   0   1     7380.19     9078.99    223.43 o 
  -1   0   1     2042.71     2384.76     70.70 o 
   0   0   1     5690.67     6021.58    188.68 o 
   1   0   1       77.14      148.42     12.17 o 
   2   0   1       71.11       84.67      4.87 o 
   3   0   1      580.93      619.62     17.34 o 
   4   0   1     5803.08     6052.66    115.39 o 
   5   0   1     7302.25     7223.81    154.13 o 
   6   0   1     3642.72     3290.25     68.07 o 
   7   0   1      973.05      883.32     25.38 o 
   8   0   1       28.63       46.79      6.42 o 
   9   0   1     1297.71     1259.68     39.65 o 
  10   0   1       42.46       18.87      8.07 o 
  11   0   1        1.78       -6.58     11.33 o 
  12   0   1      418.79      477.03     28.68 o 
  13   0   1      233.79      249.88     22.61 o 
 -14   1   1       27.40       44.13     13.82 o 
 -13   1   1       31.32       34.70     15.61 o 
 -12   1   1     1032.96      935.24     47.77 o 
 -11   1   1      946.35      912.45     36.15 o 
 -10   1   1       14.45       17.19      6.62 o 
  -9   1   1       70.32       72.20      7.43 o 
  -8   1   1      256.66      352.15     12.95 o 
  -7   1   1      666.90      752.76     23.48 o 
  -6   1   1      671.10      693.62     21.03 o 
  -5   1   1       41.80       13.27      3.39 o 
  -4   1   1     5578.55     5532.02    118.68 o 
  -3   1   1     2816.44     3484.99    148.34 o 
  -2   1   1      286.30      362.02      8.37 o 
  -1   1   1     1681.83     2949.99     53.88 o 
   0   1   1     5318.86     5163.38     95.53 o 
   1   1   1       84.57       72.86      3.15 o 
   2   1   1    17905.59    19656.42    323.49 o 
   3   1   1     1405.59     1549.64     33.76 o 
   4   1   1      433.59      548.89     15.78 o 
   5   1   1      145.27      126.24      7.61 o 
   6   1   1      787.73      813.41     22.94 o 
   7   1   1      343.79      340.76     14.09 o 
   8   1   1       18.21       39.43      8.03 o 
   9   1   1       46.38       38.04      8.99 o 
  10   1   1       74.81       71.37     11.09 o 
  11   1   1      102.40      117.39     14.04 o 
  12   1   1       66.24       58.84     25.85 o 
  13   1   1        8.10       22.67     18.00 o 
 -14   2   1        1.08        3.88      9.91 o 
 -13   2   1       93.24       81.76     14.14 o 
 -12   2   1      157.95      145.55     15.95 o 
 -11   2   1     1789.52     1686.75     56.76 o 
 -10   2   1     1180.60     1260.63     37.94 o 
  -9   2   1      333.96      277.78     14.33 o 
  -8   2   1      967.62      868.13     34.56 o 
  -7   2   1     2775.44     2863.09     81.78 o 
  -6   2   1     2135.99     2172.02    117.84 o 
  -5   2   1     1320.62     1490.06     75.11 o 
  -4   2   1       32.50       71.00      7.14 o 
  -3   2   1       11.10       14.68      2.31 o 
  -2   2   1       32.27       88.72      3.25 o 
  -1   2   1     1823.31     2414.43     41.80 o 
   0   2   1     9594.92    11547.43    211.60 o 
   1   2   1     6842.83     8018.00    134.05 o 
   2   2   1       89.79      104.92      5.01 o 
   3   2   1     1568.80     1426.49     31.82 o 
   4   2   1     1070.28     1344.76     31.44 o 
   5   2   1     1135.40     1285.29     31.53 o 
   6   2   1     1366.34     1479.37     36.19 o 
   7   2   1      401.46      366.34     15.24 o 
   8   2   1     1439.96     1384.00     56.73 o 
   9   2   1       62.78       84.02     12.25 o 
  10   2   1     1543.83     1549.99     62.65 o 
  11   2   1      883.17      943.08     38.24 o 
  12   2   1      162.82      138.40     18.16 o 
 -14   3   1      292.79      307.24     23.66 o 
 -13   3   1      296.98      321.24     23.34 o 
 -12   3   1     2141.31     2018.10     66.80 o 
 -11   3   1      271.49      237.52     27.72 o 
 -10   3   1     1143.29     1080.28     55.05 o 
  -9   3   1     1072.30     1024.30     31.58 o 
  -8   3   1     1096.41     1170.43     83.51 o 
  -7   3   1     2041.23     2128.89    121.45 o 
  -6   3   1      306.81      495.63     17.57 o 
  -5   3   1      981.16      738.47     43.86 o 
  -4   3   1     1740.53     1209.55     50.00 o 
  -3   3   1      483.85      254.87      7.81 o 
  -2   3   1    17536.01    17271.29    341.00 o 
  -1   3   1        2.34       10.24      2.02 o 
   0   3   1     2710.30     2756.89     54.37 o 
   1   3   1     5420.25     5466.56    103.60 o 
   2   3   1     3852.48     3335.81     60.03 o 
   3   3   1     5633.13     5184.37     90.93 o 
   4   3   1       42.31        7.26      3.49 o 
   5   3   1      125.60      170.00      9.59 o 
   6   3   1      178.37      177.31     10.77 o 
   7   3   1       92.06       87.20     12.22 o 
   8   3   1      182.12      165.30     16.59 o 
   9   3   1     1775.28     1673.19     51.21 o 
  10   3   1      252.08      225.07     18.11 o 
  11   3   1       62.23       40.02     10.82 o 
  12   3   1        0.28        2.10      9.63 o 
 -14   4   1        9.42       19.76     11.13 o 
 -13   4   1      243.93      221.54     20.29 o 
 -12   4   1      193.87      236.66     31.25 o 
 -11   4   1      198.86      225.46     30.25 o 
 -10   4   1       63.48       77.91     18.62 o 
  -9   4   1       21.54       39.09      9.21 o 
  -8   4   1       63.00       61.50      7.08 o 
  -7   4   1       19.39       17.66      9.04 o 
  -6   4   1      975.94     1074.00     59.51 o 
  -5   4   1     1925.19     2108.01     58.88 o 
  -4   4   1      424.05      419.38     15.23 o 
  -3   4   1     2719.77     2776.22     79.27 o 
  -2   4   1      400.88      386.31     11.31 o 
  -1   4   1       10.21       24.77      5.05 o 
   0   4   1      750.84      722.73     18.39 o 
   1   4   1     1845.80     2362.16     49.57 o 
   2   4   1      101.15      178.12     13.25 o 
   3   4   1      856.68     1203.21     26.62 o 
   4   4   1     1722.46     1645.04     47.61 o 
   5   4   1      434.67      465.14     21.14 o 
   6   4   1      430.87      446.26     20.18 o 
   7   4   1     1984.05     2230.01     61.04 o 
   8   4   1     1765.84     1781.29     61.34 o 
   9   4   1      732.18      791.05     32.43 o 
  10   4   1        3.24        5.25      9.47 o 
  11   4   1        4.51       14.37     10.15 o 
  12   4   1      116.73      103.55     20.95 o 
 -14   5   1      449.65      437.20     28.07 o 
 -13   5   1      346.24      388.40     50.43 o 
 -12   5   1       22.59       28.16     23.03 o 
 -11   5   1       36.36       61.76     24.20 o 
 -10   5   1     2255.15     2163.18     92.27 o 
  -9   5   1     1046.65      908.67     49.38 o 
  -8   5   1     1457.72     1363.19     90.19 o 
  -7   5   1     6375.44     6657.46    170.33 o 
  -6   5   1     1374.49     1723.50     42.75 o 
  -5   5   1        0.68       30.97      6.04 o 
  -4   5   1     2675.30     2051.38     74.27 o 
  -3   5   1        7.67       24.15      4.20 o 
  -2   5   1      206.24      425.58     14.38 o 
  -1   5   1     5773.66     5965.36    114.05 o 
   0   5   1       18.14       12.88      3.43 o 
   1   5   1      221.41      134.80      7.78 o 
   2   5   1     4918.01     4863.98     96.97 o 
   3   5   1     4395.46     3986.83     73.70 o 
   4   5   1     2366.95     2241.03     50.96 o 
   5   5   1     3002.09     3068.95     77.01 o 
   6   5   1      226.29      186.56     17.18 o 
   7   5   1      362.31      313.25     18.28 o 
   8   5   1       51.55       54.00     10.76 o 
   9   5   1       25.44       20.29      9.23 o 
  10   5   1        1.16        9.96      9.47 o 
  11   5   1      131.82      111.60     16.48 o 
 -14   6   1      215.89      193.62     65.13 o 
 -13   6   1        0.49       -3.99     15.13 o 
 -12   6   1       61.30       30.88     19.52 o 
 -11   6   1      144.81      170.57     27.28 o 
 -10   6   1      207.45      258.06     28.53 o 
  -9   6   1     1218.60     1144.48    167.62 o 
  -8   6   1     1444.81     1607.93     69.89 o 
  -7   6   1      115.66      174.12     13.74 o 
  -6   6   1       46.31       55.12      5.80 o 
  -5   6   1       31.39       73.81      5.97 o 
  -4   6   1     3117.20     3620.87     82.14 o 
  -3   6   1     3603.75     3866.76     87.15 o 
  -2   6   1        5.27        4.49      3.40 o 
  -1   6   1       15.50       19.07      3.97 o 
   0   6   1      268.97      283.42     13.73 o 
   1   6   1       26.20       54.16      6.23 o 
   2   6   1     1227.09     1614.00     38.86 o 
   3   6   1      874.49      878.62     25.59 o 
   4   6   1     2712.73     2834.04     71.98 o 
   5   6   1      246.54      312.66     17.14 o 
   6   6   1      148.44      159.75     14.89 o 
   7   6   1      330.60      288.76     18.59 o 
   8   6   1      425.89      488.98     25.22 o 
   9   6   1     1993.39     1947.03     60.86 o 
  10   6   1      211.34      266.13     21.53 o 
  11   6   1      188.49      223.61     27.76 o 
 -14   7   1     1243.91     1210.44    118.01 o 
 -13   7   1     1007.40     1030.78     65.12 o 
 -12   7   1       28.07       28.52     36.42 o 
 -11   7   1      652.58      636.60     55.70 o 
 -10   7   1      274.24      250.45     28.68 o 
  -9   7   1      470.48      476.38     34.93 o 
  -8   7   1     2480.19     2406.80     95.47 o 
  -7   7   1     2273.37     2238.09     87.48 o 
  -6   7   1      837.56      761.04     24.98 o 
  -5   7   1       25.59       21.91      5.52 o 
  -4   7   1        2.23       -3.90      4.64 o 
  -3   7   1       57.89       23.64      5.28 o 
  -2   7   1      572.07      513.88     18.72 o 
  -1   7   1       96.77      214.94     19.98 o 
   0   7   1      147.16      169.75     11.47 o 
   1   7   1      150.84      208.49     11.61 o 
   2   7   1      191.49      154.43     10.55 o 
   3   7   1       91.85       70.61      9.70 o 
   4   7   1       98.28      103.96     11.63 o 
   5   7   1     1411.43     1330.77     42.64 o 
   6   7   1       14.98       22.35      8.84 o 
   7   7   1      149.73       91.50     13.27 o 
   8   7   1       84.54       80.82     13.33 o 
   9   7   1        0.00        7.30     10.49 o 
  10   7   1       69.31       64.66     15.05 o 
 -14   8   1       31.96       83.11     24.37 o 
 -13   8   1       63.89       78.77     26.78 o 
 -12   8   1      106.51       75.59     22.54 o 
 -11   8   1       89.94       60.12     20.92 o 
 -10   8   1      167.28      188.86     27.22 o 
  -9   8   1        1.16       16.80     20.45 o 
  -8   8   1       62.26       62.06     19.03 o 
  -7   8   1      324.49      334.97     26.78 o 
  -6   8   1     1392.19     1352.57     44.36 o 
  -5   8   1      376.54      427.26     31.22 o 
  -4   8   1       23.35       31.63      6.42 o 
  -3   8   1     1109.28     1119.43     32.93 o 
  -2   8   1     4724.30     4765.13    109.00 o 
  -1   8   1     1179.03     1274.37     37.16 o 
   0   8   1      150.02      103.66      9.35 o 
   1   8   1      118.58      125.45     10.01 o 
   2   8   1       37.99       26.33      7.13 o 
   3   8   1     1093.99     1084.28     36.47 o 
   4   8   1     8343.49     8128.48    184.19 o 
   5   8   1      941.87      992.72     36.32 o 
   6   8   1       60.83       47.37     10.78 o 
   7   8   1       32.81       32.26     10.16 o 
   8   8   1      206.50      208.86     20.27 o 
   9   8   1      359.84      409.08     31.91 o 
 -13   9   1     1078.51      995.27     65.23 o 
 -12   9   1      764.56      722.57     52.74 o 
 -11   9   1      131.18      163.79     36.65 o 
 -10   9   1        1.49       -9.69     13.01 o 
  -9   9   1      406.63      484.24     37.93 o 
  -8   9   1     3686.39     3453.60    129.75 o 
  -7   9   1      721.80      795.18     47.79 o 
  -6   9   1      985.36      858.39     52.92 o 
  -5   9   1      531.00      453.15     22.23 o 
  -4   9   1     1418.29     1296.97     37.88 o 
  -3   9   1       38.90       44.99      8.76 o 
  -2   9   1       11.04       22.77      7.08 o 
  -1   9   1     2054.63     1879.23     54.60 o 
   0   9   1      966.58      872.66     42.32 o 
   1   9   1      576.64      605.81     27.22 o 
   2   9   1     1712.95     1863.57     79.79 o 
   3   9   1        5.46       18.66     11.98 o 
   4   9   1      828.27      735.38     30.48 o 
   5   9   1       63.09       51.92     10.83 o 
   6   9   1        7.43       -6.13      8.74 o 
   7   9   1       65.36       92.00     14.69 o 
   8   9   1        1.19       21.01     14.37 o 
   9   9   1       54.34       64.02     16.15 o 
 -13  10   1      156.30      169.17     34.37 o 
 -12  10   1      135.76      143.88     44.36 o 
 -11  10   1        0.57      -15.76     15.76 o 
 -10  10   1      348.70      272.72     52.42 o 
  -9  10   1      197.72      222.78     28.89 o 
  -8  10   1      303.04      233.80     26.46 o 
  -7  10   1      700.82      563.90     37.86 o 
  -6  10   1      941.32      829.41     62.80 o 
  -5  10   1      871.73      786.75    142.37 o 
  -4  10   1        3.58        7.90      7.82 o 
  -3  10   1      135.07      142.58     17.91 o 
  -2  10   1       71.90       47.91      8.68 o 
  -1  10   1     1740.41     1723.71     81.27 o 
   0  10   1     1848.90     1580.70     79.71 o 
   1  10   1      678.34      628.98     26.50 o 
   2  10   1        1.53        4.80      8.20 o 
   3  10   1      194.42      156.26     15.82 o 
   4  10   1      607.01      624.45     28.85 o 
   5  10   1      743.55      747.03     32.93 o 
   6  10   1       17.09       42.04     12.49 o 
   7  10   1       52.84       62.11     13.80 o 
   8  10   1       87.33      101.39     18.31 o 
 -12  11   1      311.26      363.87     47.86 o 
 -11  11   1      365.77      400.99     48.84 o 
 -10  11   1      182.88      190.82     29.78 o 
  -9  11   1        8.78        4.27     15.04 o 
  -8  11   1      426.86      441.74     35.94 o 
  -7  11   1      567.90      592.51     39.96 o 
  -6  11   1        1.95       20.39     21.26 o 
  -5  11   1     1033.39      907.57     48.09 o 
  -4  11   1      999.14      898.43     37.37 o 
  -3  11   1       58.48       46.79     10.79 o 
  -2  11   1      437.62      399.79     20.40 o 
  -1  11   1      747.38      807.90     30.97 o 
   0  11   1      802.72      844.41     49.10 o 
   1  11   1      524.53      459.45     23.40 o 
   2  11   1      524.16      459.49     24.39 o 
   3  11   1       50.35       70.09     12.29 o 
   4  11   1      187.39      175.08     18.53 o 
   5  11   1      551.18      485.45     27.31 o 
   6  11   1       11.19       29.24     13.34 o 
   7  11   1       24.67       40.72     15.15 o 
 -12  12   1      235.95      269.62     38.97 o 
 -11  12   1      145.21      158.72     28.84 o 
 -10  12   1       95.54      112.66     25.13 o 
  -9  12   1      237.23      192.20     29.58 o 
  -8  12   1      547.43      598.49     44.05 o 
  -7  12   1      287.18      218.18     26.78 o 
  -6  12   1        4.09       21.84     15.54 o 
  -5  12   1        1.79       13.07     20.85 o 
  -4  12   1       13.43       17.73     11.88 o 
  -3  12   1       36.58       49.07     12.77 o 
  -2  12   1       15.59       31.23     11.61 o 
  -1  12   1      204.71      214.69     17.95 o 
   0  12   1      219.43      185.01     17.76 o 
   1  12   1      457.06      382.86     22.56 o 
   2  12   1      362.81      349.42     24.13 o 
   3  12   1        4.31        3.55     10.03 o 
   4  12   1       44.38       39.68     17.67 o 
   5  12   1      151.29      240.27     25.89 o 
   6  12   1      754.28      767.78     41.36 o 
 -11  13   1       22.20      -13.38     22.15 o 
 -10  13   1       62.56       57.59     25.32 o 
  -9  13   1      191.27      220.97     33.14 o 
  -8  13   1      403.27      440.34     38.60 o 
  -7  13   1      478.91      410.85     36.21 o 
  -6  13   1       28.55       95.19     38.71 o 
  -5  13   1      959.84     1013.55    173.73 o 
  -4  13   1      656.43      643.40     41.88 o 
  -3  13   1      230.55      240.86     21.64 o 
  -2  13   1        8.40       16.47     12.13 o 
  -1  13   1       75.38       90.68     16.39 o 
   0  13   1      163.86      183.56     18.69 o 
   1  13   1      474.54      532.94     33.63 o 
   2  13   1      570.46      497.11     30.81 o 
   3  13   1      129.05      130.16     19.26 o 
   4  13   1      147.89      167.39     22.35 o 
   5  13   1        3.14      -12.83     12.83 o 
 -10  14   1      295.13      269.57     37.80 o 
  -9  14   1       51.45       63.50     39.56 o 
  -8  14   1      156.00      114.53     25.16 o 
  -7  14   1       14.49        4.75     30.42 o 
  -6  14   1      156.52      179.12     28.06 o 
  -5  14   1      664.08      759.63     58.52 o 
  -4  14   1        3.61       10.21     19.09 o 
  -3  14   1      745.79      727.46     59.96 o 
  -2  14   1      119.07      121.42     23.93 o 
  -1  14   1       61.38       76.07     21.36 o 
   0  14   1       32.74       30.96     18.27 o 
   1  14   1      532.87      588.13     43.05 o 
   2  14   1      117.28      186.59     40.37 o 
   3  14   1     1094.69     1131.88     51.23 o 
  -9  15   1      929.22      986.22     78.55 o 
  -8  15   1      310.92      344.28     38.36 o 
  -7  15   1       28.66       11.66     29.93 o 
  -6  15   1      328.26      260.31     34.65 o 
  -5  15   1       42.46       19.10     19.30 o 
  -4  15   1       80.50       46.14     24.87 o 
  -3  15   1      665.49      747.29     68.35 o 
  -2  15   1      542.63      521.22     40.90 o 
  -1  15   1       56.06       65.58     21.66 o 
   0  15   1      349.59      360.68     36.66 o 
   1  15   1       36.13       68.04     24.27 o 
  -6  16   1       21.80        2.76     24.32 o 
  -5  16   1       26.68       10.33     26.94 o 
  -4  16   1      126.94      149.79     38.78 o 
  -3  16   1       82.57       81.22     33.84 o 
  -2  16   1       24.65       49.68     31.13 o 
   1 -16   2       39.05       68.01     33.70 o 
   2 -16   2      113.86       25.47     30.78 o 
   3 -16   2      604.58      561.37     64.04 o 
   4 -16   2      358.32      454.82     58.05 o 
   5 -16   2      423.63      480.15     58.35 o 
  -2 -15   2      243.79      252.25     27.95 o 
  -1 -15   2      292.55      346.76     37.05 o 
   0 -15   2      141.95      173.54     47.54 o 
   1 -15   2      321.12      333.98     38.62 o 
   2 -15   2       12.41       34.02     25.76 o 
   3 -15   2        1.34       10.03     22.59 o 
   4 -15   2       66.17       44.63     24.91 o 
   5 -15   2      397.04      272.19     47.61 o 
   6 -15   2      189.23      238.87     45.53 o 
   7 -15   2       71.36      102.86     34.56 o 
  -4 -14   2       61.72       66.12     17.77 o 
  -3 -14   2       37.19       46.92     15.68 o 
  -2 -14   2     1165.08     1180.98     51.88 o 
  -1 -14   2      168.11      200.85     24.60 o 
   0 -14   2      446.85      568.77     49.53 o 
   1 -14   2      621.62      591.67     41.63 o 
   2 -14   2      289.26      289.99     49.69 o 
   3 -14   2       32.48       34.71     22.92 o 
   4 -14   2        1.81      -15.32     16.62 o 
   5 -14   2      138.82      150.59     35.79 o 
   6 -14   2      322.48      440.24     52.98 o 
   7 -14   2       16.43       54.20     25.51 o 
   8 -14   2      141.47      195.80     32.46 o 
   9 -14   2       23.43       64.41     24.34 o 
  -6 -13   2      103.65      128.06     21.30 o 
  -5 -13   2       20.08       30.25     15.50 o 
  -4 -13   2      280.17      309.36     26.97 o 
  -3 -13   2      324.20      311.62     27.16 o 
  -2 -13   2      131.09      133.38     25.97 o 
  -1 -13   2      145.54      126.00     18.35 o 
   0 -13   2      755.86      759.11     37.65 o 
   1 -13   2       27.69       24.24     15.57 o 
   2 -13   2      503.53      501.07    124.17 o 
   3 -13   2       40.18       79.13     26.15 o 
   4 -13   2      266.20      276.77     39.18 o 
   5 -13   2      543.33      554.67     41.02 o 
   6 -13   2      620.14      623.74    110.34 o 
   7 -13   2      212.60      280.90     34.37 o 
   8 -13   2      199.43      226.31     32.71 o 
   9 -13   2      205.00      245.96     38.18 o 
  10 -13   2        3.00       15.51     43.64 o 
  -7 -12   2       74.83      133.78     25.76 o 
  -6 -12   2     1019.11      939.94     44.80 o 
  -5 -12   2      333.17      336.02     26.78 o 
  -4 -12   2      308.18      239.25     24.70 o 
  -3 -12   2        0.73       -6.61     10.36 o 
  -2 -12   2      745.27      702.40     35.86 o 
  -1 -12   2      590.79      572.96     43.11 o 
   0 -12   2      154.36      147.53     18.14 o 
   1 -12   2      785.21      798.44     36.26 o 
   2 -12   2     1154.72     1099.77     44.28 o 
   3 -12   2        9.02        6.54     12.95 o 
   4 -12   2      286.11      291.50     29.68 o 
   5 -12   2       21.82       25.76     15.55 o 
   6 -12   2       24.32        6.03     14.36 o 
   7 -12   2      205.84      192.31     29.48 o 
   8 -12   2      183.58      220.57     31.55 o 
   9 -12   2       59.06       42.39     21.78 o 
  10 -12   2       33.48       44.32     22.50 o 
  11 -12   2        5.08        2.17     20.10 o 
  -8 -11   2      132.10      132.70     26.64 o 
  -7 -11   2        0.92        3.73     11.06 o 
  -6 -11   2       44.31       68.95     14.92 o 
  -5 -11   2       88.21      109.67     17.27 o 
  -4 -11   2       38.21       42.70     12.38 o 
  -3 -11   2     1566.84     1426.43     52.91 o 
  -2 -11   2      820.36      828.00     37.91 o 
  -1 -11   2       85.05       93.14     14.45 o 
   0 -11   2        1.39        7.70      7.46 o 
   1 -11   2        7.62        7.61      8.12 o 
   2 -11   2        1.38        7.12      7.85 o 
   3 -11   2      250.11      279.52     21.69 o 
   4 -11   2       57.70       25.98     13.72 o 
   5 -11   2     1327.45     1132.44     57.27 o 
   6 -11   2      539.85      453.66     35.01 o 
   7 -11   2     1380.48     1341.76    101.04 o 
   8 -11   2     1161.34     1068.50     60.63 o 
   9 -11   2        7.48      -16.50     16.50 o 
  10 -11   2        2.89        5.57     18.96 o 
  11 -11   2      460.63      548.44     69.00 o 
  -9 -10   2      152.74      165.05     20.92 o 
  -8 -10   2       94.81      123.30     28.74 o 
  -7 -10   2        0.04       32.45     11.86 o 
  -6 -10   2      151.06      190.46     21.08 o 
  -5 -10   2      474.89      464.80     27.66 o 
  -4 -10   2      606.00      597.21     57.59 o 
  -3 -10   2      561.12      511.45     27.94 o 
  -2 -10   2     1030.85      926.66     32.97 o 
  -1 -10   2        9.67       16.78      7.45 o 
   0 -10   2     1528.06     1485.90     44.11 o 
   1 -10   2     1624.61     1565.94     45.68 o 
   2 -10   2      425.11      387.72     18.88 o 
   3 -10   2      549.10      508.76     23.08 o 
   4 -10   2      206.34      190.83     22.30 o 
   5 -10   2       88.98       53.35     15.22 o 
   6 -10   2       59.68       94.57     19.57 o 
   7 -10   2     2809.04     2790.14    112.25 o 
   8 -10   2       96.14       78.31     20.97 o 
   9 -10   2      290.85      311.31     34.81 o 
  10 -10   2      258.91      272.51     35.87 o 
  11 -10   2       23.16       41.09     22.19 o 
  12 -10   2      889.49      762.87     57.63 o 
 -10  -9   2        0.05        4.63     12.24 o 
  -9  -9   2      168.21      153.01     20.26 o 
  -8  -9   2        2.16       22.01     11.43 o 
  -7  -9   2      253.09      300.35     29.06 o 
  -6  -9   2       17.06       26.60     10.76 o 
  -5  -9   2      333.25      366.84     20.46 o 
  -4  -9   2       30.49       33.50      8.81 o 
  -3  -9   2      494.14      452.44     21.07 o 
  -2  -9   2      258.09      287.50     34.13 o 
  -1  -9   2      224.35      247.81     18.18 o 
   0  -9   2       20.90       35.04      7.99 o 
   1  -9   2      124.35      114.84     11.24 o 
   2  -9   2      232.18      233.88     13.61 o 
   3  -9   2      321.89      448.17     19.41 o 
   4  -9   2       44.29       71.18     12.30 o 
   5  -9   2       33.15       20.86     11.73 o 
   6  -9   2     1743.40     1540.72     89.49 o 
   7  -9   2     2977.99     2546.56    103.76 o 
   8  -9   2      334.85      313.12     32.40 o 
   9  -9   2      256.20      274.20     35.89 o 
  10  -9   2       68.43       37.85     18.67 o 
  11  -9   2      166.69      153.86     27.78 o 
  12  -9   2      415.74      428.00     43.41 o 
 -10  -8   2      411.30      392.42     27.60 o 
  -9  -8   2      474.87      516.39     29.84 o 
  -8  -8   2       48.41       59.45     13.24 o 
  -7  -8   2      112.60      149.13     15.60 o 
  -6  -8   2      289.64      254.86     17.89 o 
  -5  -8   2        7.29       -2.94      6.75 o 
  -4  -8   2      465.81      525.25     22.51 o 
  -3  -8   2     5829.78     5567.79    127.80 o 
  -2  -8   2      446.41      406.53     18.35 o 
  -1  -8   2       61.91       38.13     10.31 o 
   0  -8   2        6.77        7.56      5.08 o 
   1  -8   2        0.91       -0.31      6.86 o 
   2  -8   2     7278.84     7606.73    167.21 o 
   3  -8   2     5531.77     5383.53    122.23 o 
   4  -8   2     2063.59     1841.32     50.58 o 
   5  -8   2     1381.62     1345.87     65.91 o 
   6  -8   2        3.62       12.51      9.66 o 
   7  -8   2     3216.04     3089.39    118.99 o 
   8  -8   2     1275.98     1174.51     80.05 o 
   9  -8   2      446.59      446.15     37.41 o 
  10  -8   2        6.22       -5.20     16.18 o 
  11  -8   2       44.54       37.37     26.61 o 
  12  -8   2      383.97      369.96     62.41 o 
  13  -8   2       60.66       46.46     20.05 o 
 -11  -7   2        1.45        0.58     13.79 o 
 -10  -7   2      144.53      165.15     19.41 o 
  -9  -7   2       98.60       85.34     12.65 o 
  -8  -7   2       77.51       84.18     12.06 o 
  -7  -7   2      852.96      886.52     40.91 o 
  -6  -7   2       63.94       52.33      9.55 o 
  -5  -7   2       11.10        5.51      8.20 o 
  -4  -7   2       88.29       93.43     10.37 o 
  -3  -7   2      200.96      187.84     13.65 o 
  -2  -7   2        9.87       15.15      5.27 o 
  -1  -7   2      731.85      806.83     46.08 o 
   0  -7   2      945.85      958.69     35.53 o 
   1  -7   2      253.53      329.76     14.27 o 
   2  -7   2       18.37       21.88      5.52 o 
   3  -7   2       19.33       17.09      5.37 o 
   4  -7   2      219.86      201.68     10.71 o 
   5  -7   2      330.06      329.33     20.88 o 
   6  -7   2       35.24       57.99     13.38 o 
   7  -7   2      256.24      186.56     24.53 o 
   8  -7   2     2772.82     2573.23    104.57 o 
   9  -7   2     1326.62     1295.67     66.79 o 
  10  -7   2     1336.97     1514.07     99.63 o 
  11  -7   2     2044.03     1925.30     90.52 o 
  12  -7   2      201.20      137.79     27.42 o 
  13  -7   2        3.48       14.54     17.09 o 
 -12  -6   2      127.18      165.13     20.38 o 
 -11  -6   2      248.05      259.62     28.44 o 
 -10  -6   2      262.21      291.98     19.90 o 
  -9  -6   2       12.58       28.32     12.68 o 
  -8  -6   2     4411.54     4201.00    184.05 o 
  -7  -6   2     4633.14     4468.74    132.92 o 
  -6  -6   2     1031.67      957.18     53.72 o 
  -5  -6   2      375.71      388.58     18.50 o 
  -4  -6   2      122.71      168.30      9.96 o 
  -3  -6   2      958.14      929.49     30.65 o 
  -2  -6   2     6026.18     6712.54    147.68 o 
  -1  -6   2     4157.11     4412.48     98.88 o 
   0  -6   2      297.67      224.28     10.73 o 
   1  -6   2        0.27       22.69      4.53 o 
   2  -6   2       26.06        9.98      4.02 o 
   3  -6   2     1046.88      845.08     26.35 o 
   4  -6   2     1884.14     1539.51     39.64 o 
   5  -6   2      761.53      619.81     26.31 o 
   6  -6   2       62.45       70.45     14.29 o 
   7  -6   2      212.31      244.73     23.75 o 
   8  -6   2        2.46       12.33     12.31 o 
   9  -6   2      418.22      431.54     33.80 o 
  10  -6   2      335.72      284.25     29.53 o 
  11  -6   2      125.90      123.07     23.79 o 
  12  -6   2      345.36      354.35     35.74 o 
  13  -6   2       49.17       64.59     21.90 o 
 -12  -5   2       26.50       54.18     11.77 o 
 -11  -5   2       43.40       40.82     10.08 o 
 -10  -5   2      468.75      509.34     24.35 o 
  -9  -5   2      441.06      375.78     20.02 o 
  -8  -5   2     1243.55     1137.01     39.92 o 
  -7  -5   2        0.16        9.71      8.31 o 
  -6  -5   2      819.64      844.31     24.63 o 
  -5  -5   2      282.86      376.91     14.23 o 
  -4  -5   2     8228.01     9188.22    174.59 o 
  -3  -5   2      238.32      207.14      9.42 o 
  -2  -5   2     1293.70     1366.38     31.82 o 
  -1  -5   2        7.85       17.25      6.35 o 
   0  -5   2     1327.61     1670.84     41.29 o 
   1  -5   2     3402.16     3625.50     81.56 o 
   2  -5   2        3.68       25.23      4.50 o 
   3  -5   2      204.50      185.39     12.21 o 
   4  -5   2       35.96       22.93      6.75 o 
   5  -5   2      589.70      538.31     47.54 o 
   6  -5   2       87.03      143.42     10.94 o 
   7  -5   2       27.26       61.21     26.59 o 
   8  -5   2     1029.12      977.00     50.59 o 
   9  -5   2     1357.43     1251.91     62.09 o 
  10  -5   2     1122.49     1032.14     57.73 o 
  11  -5   2      958.64      945.85     56.36 o 
  12  -5   2        5.98       40.05     22.69 o 
  13  -5   2      372.78      382.74     28.43 o 
 -13  -4   2      672.38      867.50     47.73 o 
 -12  -4   2     1067.74     1126.74     40.55 o 
 -11  -4   2      967.11     1007.93     39.44 o 
 -10  -4   2      603.06      528.34     28.14 o 
  -9  -4   2     1477.91     1491.03     45.19 o 
  -8  -4   2      939.39      951.53     27.58 o 
  -7  -4   2     8429.84     8904.93    171.76 o 
  -6  -4   2     8721.71     9357.26    178.90 o 
  -5  -4   2      140.57      178.39      8.79 o 
  -4  -4   2      531.21      722.28     19.77 o 
  -3  -4   2      122.82      132.59      6.86 o 
  -2  -4   2     1234.81     1236.94     33.16 o 
  -1  -4   2      873.15      721.33     20.32 o 
   0  -4   2     2010.93     1705.44     48.55 o 
   1  -4   2     3665.19     3689.05     89.10 o 
   2  -4   2      805.30      823.21     22.66 o 
   3  -4   2       44.09       83.28      8.76 o 
   4  -4   2      666.02      522.81     25.64 o 
   5  -4   2       74.20       46.30      6.33 o 
   6  -4   2     1974.24     2067.57     66.15 o 
   7  -4   2      121.30      121.78     10.01 o 
   8  -4   2      228.52      230.57     22.36 o 
   9  -4   2        4.82        8.46     18.95 o 
  10  -4   2       74.01       98.61     39.02 o 
  11  -4   2     1326.18     1501.47     76.04 o 
  12  -4   2        2.69       17.69     10.78 o 
  13  -4   2      370.67      331.50     27.34 o 
 -13  -3   2       26.92       51.80     11.12 o 
 -12  -3   2        0.18        4.25     11.12 o 
 -11  -3   2       18.88       16.92      7.81 o 
 -10  -3   2       87.50      108.59     11.75 o 
  -9  -3   2      279.76      276.70     19.27 o 
  -8  -3   2      124.06      146.03      9.44 o 
  -7  -3   2      542.75      685.95     30.87 o 
  -6  -3   2      301.54      339.45     13.93 o 
  -5  -3   2      300.83      314.25     14.90 o 
  -4  -3   2      697.30      717.46     18.55 o 
  -3  -3   2       91.09      139.42      7.67 o 
  -2  -3   2     1344.78     1579.44     37.70 o 
  -1  -3   2     3138.73     3456.04    141.30 o 
   0  -3   2       74.87       75.21      5.84 o 
   1  -3   2     5163.55     5453.08    116.83 o 
   2  -3   2      387.71      489.08     30.10 o 
   3  -3   2      728.01      542.81     16.33 o 
   4  -3   2      310.87      228.07     11.85 o 
   5  -3   2     5704.19     5382.90    104.64 o 
   6  -3   2     1362.19     1099.11     38.80 o 
   7  -3   2      562.97      506.65     19.22 o 
   8  -3   2     1095.85     1194.79     45.90 o 
   9  -3   2      597.88      641.37     54.89 o 
  10  -3   2     1096.42     1065.97     43.37 o 
  11  -3   2      670.46      629.30     32.85 o 
  12  -3   2       48.44       31.61     13.03 o 
  13  -3   2      139.75      139.84     20.50 o 
 -13  -2   2      178.56      183.09     15.62 o 
 -12  -2   2      365.23      346.21     24.25 o 
 -11  -2   2      836.72      838.46     30.96 o 
 -10  -2   2      136.59      168.31     13.44 o 
  -9  -2   2       10.01       10.40      4.40 o 
  -8  -2   2      110.16      109.14      7.68 o 
  -7  -2   2      704.01      538.17     16.38 o 
  -6  -2   2      205.06      133.93      7.13 o 
  -5  -2   2     3154.90     2540.89     51.98 o 
  -4  -2   2     1125.96     1341.00     29.04 o 
  -3  -2   2     1299.84     1241.18     26.45 o 
  -2  -2   2      771.17      487.32     13.68 o 
  -1  -2   2     5001.65     5348.97    127.55 o 
   0  -2   2      645.34      944.90     26.06 o 
   1  -2   2    16743.74    18178.20    420.54 o 
   2  -2   2      341.91      351.16     11.29 o 
   3  -2   2      332.63      348.81     19.48 o 
   4  -2   2      180.01      198.85      8.26 o 
   5  -2   2     1151.56     1187.37     32.42 o 
   6  -2   2       39.68       21.90      5.46 o 
   7  -2   2       53.32       76.97      8.86 o 
   8  -2   2       99.72       90.61     12.78 o 
   9  -2   2      352.75      361.28     22.37 o 
  10  -2   2       64.81       55.83     11.85 o 
  11  -2   2      320.02      335.27     33.80 o 
  12  -2   2      795.14      704.50     36.80 o 
  13  -2   2       17.40        6.28     21.98 o 
 -14  -1   2      192.66      146.92     16.71 o 
 -13  -1   2       69.96       58.81     11.57 o 
 -12  -1   2       79.53       82.45     16.76 o 
 -11  -1   2       10.09       10.35     10.69 o 
 -10  -1   2       15.09       13.74      5.30 o 
  -9  -1   2        8.58       22.26      4.82 o 
  -8  -1   2      499.78      520.63     16.98 o 
  -7  -1   2      828.44      930.38     23.33 o 
  -6  -1   2     3785.47     4602.67    102.74 o 
  -5  -1   2       29.95       29.77      4.36 o 
  -4  -1   2       98.55      189.03      6.46 o 
  -3  -1   2     7527.83     7833.55    164.65 o 
  -2  -1   2    11478.69    13832.10    287.69 o 
  -1  -1   2        2.55       19.65      2.79 o 
   0  -1   2      633.43      665.73     16.41 o 
   1  -1   2       22.26       11.03      2.05 o 
   2  -1   2       35.58       42.11      4.01 o 
   3  -1   2     1020.04      926.51     27.27 o 
   4  -1   2     5929.08     5613.70    108.16 o 
   5  -1   2     2339.61     2051.71     61.14 o 
   6  -1   2     1483.84     1332.48     32.63 o 
   7  -1   2     1424.26     1211.40     31.56 o 
   8  -1   2       32.91       25.70      8.09 o 
   9  -1   2     1254.58     1258.49     40.05 o 
  10  -1   2      152.11      124.06     16.19 o 
  11  -1   2     1900.84     1894.53     66.82 o 
  12  -1   2      480.96      454.36     40.95 o 
  13  -1   2       84.38       66.12     15.59 o 
 -14   0   2      113.80      111.78     14.75 o 
 -13   0   2      137.15      137.94     16.63 o 
 -12   0   2      364.28      383.76     19.57 o 
 -11   0   2     1784.90     1761.17     72.13 o 
 -10   0   2       12.24       22.05      5.28 o 
  -9   0   2     3903.65     3746.52    172.00 o 
  -8   0   2        3.85       13.74      3.88 o 
  -7   0   2       22.36       25.10      6.25 o 
  -6   0   2      411.97      345.30     13.92 o 
  -5   0   2      179.33       86.82      4.19 o 
  -4   0   2    12293.90    11969.97    497.02 o 
  -3   0   2    10915.77    11814.80    292.05 o 
  -2   0   2     1480.26     1177.53     23.47 o 
  -1   0   2     1132.99      910.47     23.74 o 
   0   0   2     4852.37     4797.41     89.18 o 
   1   0   2     3358.23     3392.04     66.69 o 
   2   0   2    10028.83    11735.82    195.73 o 
   3   0   2       29.31       10.20      2.47 o 
   4   0   2      320.17      409.78     13.18 o 
   5   0   2        1.64       10.75      3.72 o 
   6   0   2       23.91       21.70      5.02 o 
   7   0   2     2896.43     2878.25    104.65 o 
   8   0   2     2057.75     2175.38     59.02 o 
   9   0   2     2214.26     2103.65     59.11 o 
  10   0   2       23.79       29.70     14.08 o 
  11   0   2        2.87        6.55     10.41 o 
  12   0   2       36.10       42.68     19.65 o 
  13   0   2       24.04       28.81     13.69 o 
 -14   1   2       72.95       45.64     13.32 o 
 -13   1   2      358.37      327.54     34.09 o 
 -12   1   2      312.91      274.92     18.16 o 
 -11   1   2      342.06      329.63     28.98 o 
 -10   1   2      238.92      250.99     11.52 o 
  -9   1   2       13.12        8.25      4.03 o 
  -8   1   2     1017.72      908.74     29.96 o 
  -7   1   2     1054.31     1163.20     46.13 o 
  -6   1   2     1428.61     1405.33     45.24 o 
  -5   1   2       15.22       11.12      3.96 o 
  -4   1   2     2072.31     2655.25     58.95 o 
  -3   1   2      394.44      250.40      9.76 o 
  -2   1   2      931.77      660.10     17.22 o 
  -1   1   2     7533.17     8431.73    252.38 o 
   0   1   2     3795.83     4725.66     88.58 o 
   1   1   2     7237.41     7163.81    181.94 o 
   2   1   2      181.55       99.29      4.79 o 
   3   1   2       47.80       61.74      4.75 o 
   4   1   2      688.21      807.85     21.63 o 
   5   1   2      201.73      176.84     12.69 o 
   6   1   2     4258.03     4523.70     92.23 o 
   7   1   2     2484.60     2234.66     59.39 o 
   8   1   2      491.60      480.68     29.14 o 
   9   1   2      157.10      162.12     19.11 o 
  10   1   2      100.29       66.36     11.82 o 
  11   1   2      310.99      350.53     28.33 o 
  12   1   2      287.40      283.51     24.37 o 
 -14   2   2       84.03       87.17     13.53 o 
 -13   2   2       43.38       33.84     19.69 o 
 -12   2   2      493.25      546.00     26.65 o 
 -11   2   2     1803.31     1719.97     55.90 o 
 -10   2   2      274.21      284.37     22.41 o 
  -9   2   2     1142.28     1149.99     62.06 o 
  -8   2   2     6561.89     7302.09    199.21 o 
  -7   2   2      291.11      376.32     17.38 o 
  -6   2   2      508.50      428.27     14.48 o 
  -5   2   2       56.74       19.43      3.09 o 
  -4   2   2     4922.09     3965.09     85.98 o 
  -3   2   2    23620.71    24467.55    445.00 o 
  -2   2   2   154643.25   154314.59   3823.60 o 
  -1   2   2      492.34      479.12     11.55 o 
   0   2   2     2319.77     2591.11     50.87 o 
   1   2   2     1321.12     1322.86     29.03 o 
   2   2   2     1864.71     1542.82     35.84 o 
   3   2   2     6516.55     6918.89    119.12 o 
   4   2   2     9028.66    10277.95    193.91 o 
   5   2   2      112.15      205.63     19.99 o 
   6   2   2        4.80       16.34      6.05 o 
   7   2   2       83.70      118.63     12.01 o 
   8   2   2      822.74      739.93     29.03 o 
   9   2   2      118.83      105.53     13.25 o 
  10   2   2       18.39       23.46      9.36 o 
  11   2   2       38.37       34.74     11.06 o 
  12   2   2      188.51      224.21     24.49 o 
 -14   3   2        2.52       13.09     15.24 o 
 -13   3   2      609.45      580.79     29.25 o 
 -12   3   2       83.69       66.67     11.40 o 
 -11   3   2      791.98      744.46     45.31 o 
 -10   3   2      618.15      572.21     27.43 o 
  -9   3   2      273.49      285.33     21.78 o 
  -8   3   2      660.99      862.05     44.74 o 
  -7   3   2      868.18      797.57     62.47 o 
  -6   3   2      893.61      867.24     60.09 o 
  -5   3   2      972.10     1080.94     27.86 o 
  -4   3   2     5616.58     5436.80    221.95 o 
  -3   3   2    23076.93    25465.50    463.50 o 
  -2   3   2     9478.30    10741.63    179.07 o 
  -1   3   2     1976.41     2036.71     41.25 o 
   0   3   2      505.83      505.63     13.78 o 
   1   3   2     1211.88     1459.36     32.27 o 
   2   3   2     1188.38     1051.65     25.58 o 
   3   3   2      606.98      588.11     21.26 o 
   4   3   2      741.84      699.24     20.80 o 
   5   3   2      217.70      193.60     10.94 o 
   6   3   2       96.94      126.82     14.34 o 
   7   3   2      357.01      308.07     17.59 o 
   8   3   2     1067.17     1049.51     65.68 o 
   9   3   2     2362.49     2323.60     66.77 o 
  10   3   2      398.33      354.33     21.90 o 
  11   3   2        9.17       22.84     13.20 o 
  12   3   2        1.61       -5.92     11.93 o 
 -14   4   2      293.28      316.77     23.02 o 
 -13   4   2       17.87       14.17     14.86 o 
 -12   4   2      262.19      240.20     30.18 o 
 -11   4   2        7.17       -2.95     12.61 o 
 -10   4   2     1596.79     1647.96     54.36 o 
  -9   4   2      601.33      547.17     27.47 o 
  -8   4   2      786.59      700.53     45.94 o 
  -7   4   2     2538.88     2590.85     67.24 o 
  -6   4   2      761.81      722.89     21.32 o 
  -5   4   2     1104.73     1195.63     30.76 o 
  -4   4   2      305.18      126.82      6.98 o 
  -3   4   2        1.59       31.52      3.33 o 
  -2   4   2      796.94      704.30     17.51 o 
  -1   4   2     8629.94    10145.58    214.73 o 
   0   4   2     1179.58     1082.20     32.39 o 
   1   4   2      375.34      340.91     12.08 o 
   2   4   2     1280.85     1100.89     27.77 o 
   3   4   2      524.58      397.05     14.58 o 
   4   4   2     5072.43     5081.91     92.32 o 
   5   4   2      814.15      851.02     25.69 o 
   6   4   2       65.36       97.59     11.34 o 
   7   4   2        3.59       -3.92      6.10 o 
   8   4   2      116.89      116.35     13.84 o 
   9   4   2        1.02       13.52     10.45 o 
  10   4   2      318.30      284.80     21.42 o 
  11   4   2        3.63       -1.88     11.17 o 
 -14   5   2        1.67       22.53     16.51 o 
 -13   5   2        0.09       20.13     16.33 o 
 -12   5   2      234.09      201.70     28.73 o 
 -11   5   2      215.97      216.34     28.54 o 
 -10   5   2      209.21      190.47     29.26 o 
  -9   5   2      300.12      266.72     17.31 o 
  -8   5   2       39.45       22.81      5.48 o 
  -7   5   2     1826.51     1842.36     46.31 o 
  -6   5   2      107.85      167.25     13.18 o 
  -5   5   2      332.45      361.52     23.70 o 
  -4   5   2      404.86      475.02     13.98 o 
  -3   5   2     2399.78     2343.97     48.67 o 
  -2   5   2     1704.17     2024.66     42.94 o 
  -1   5   2      904.47     1051.91     25.49 o 
   0   5   2      387.58      412.22     20.62 o 
   1   5   2      588.77      587.03     18.01 o 
   2   5   2      211.57      356.77     13.85 o 
   3   5   2     2477.45     2473.81     55.11 o 
   4   5   2      165.58      137.60     14.32 o 
   5   5   2       21.15       10.19      7.14 o 
   6   5   2       91.12       79.07     11.09 o 
   7   5   2      560.81      567.39     29.23 o 
   8   5   2     2184.77     2208.98     64.59 o 
   9   5   2     1646.07     1721.74     55.76 o 
  10   5   2      432.32      491.21     27.75 o 
  11   5   2      181.46      212.45     22.50 o 
 -14   6   2       80.12       89.70     25.40 o 
 -13   6   2      324.99      383.36     38.08 o 
 -12   6   2      142.39      126.25     28.79 o 
 -11   6   2      177.24      172.80     25.67 o 
 -10   6   2      448.56      516.23    112.53 o 
  -9   6   2      182.53      178.10     21.75 o 
  -8   6   2     2281.44     2101.17     80.84 o 
  -7   6   2      419.62      311.09     24.40 o 
  -6   6   2      720.03      651.78     24.27 o 
  -5   6   2     2062.28     2095.51     45.12 o 
  -4   6   2      400.30      450.16     16.19 o 
  -3   6   2      134.46      170.68      8.22 o 
  -2   6   2       48.21       32.84      4.60 o 
  -1   6   2       34.35       24.25      4.71 o 
   0   6   2     1277.59     1262.70     31.20 o 
   1   6   2       55.21      110.26      8.89 o 
   2   6   2      468.64      520.57     18.22 o 
   3   6   2       18.52       21.65      5.38 o 
   4   6   2      445.49      434.85     32.72 o 
   5   6   2       97.30      113.45     12.46 o 
   6   6   2       22.04        5.93      7.46 o 
   7   6   2     1134.31     1138.68     45.58 o 
   8   6   2       16.88       10.80      9.78 o 
   9   6   2        0.27       -2.46     11.79 o 
  10   6   2       38.69       29.85     12.88 o 
 -14   7   2       43.00       42.92     24.97 o 
 -13   7   2      205.38      173.03     31.17 o 
 -12   7   2      339.86      290.46     63.61 o 
 -11   7   2       13.12        1.49     13.88 o 
 -10   7   2        2.07        1.27     11.38 o 
  -9   7   2       26.26       33.46     14.31 o 
  -8   7   2      641.91      595.55     41.67 o 
  -7   7   2     1570.75     1490.18     47.38 o 
  -6   7   2       29.09       21.29      5.93 o 
  -5   7   2      720.70      699.83     22.67 o 
  -4   7   2     2150.44     2118.50     52.63 o 
  -3   7   2      397.25      309.03     12.30 o 
  -2   7   2     2301.91     2203.54     48.74 o 
  -1   7   2     1679.79     1519.78     36.49 o 
   0   7   2      159.56      148.59      9.48 o 
   1   7   2       18.72       15.95      5.19 o 
   2   7   2       83.52       93.63      9.25 o 
   3   7   2     2409.63     2203.63     60.07 o 
   4   7   2        6.20       10.63      6.74 o 
   5   7   2       19.90        6.37      7.58 o 
   6   7   2       96.97       71.54     11.92 o 
   7   7   2       12.78       -6.20     10.59 o 
   8   7   2      350.70      302.02     22.08 o 
   9   7   2      208.15      253.70     22.10 o 
  10   7   2      688.63      709.68     40.43 o 
 -14   8   2        1.24       32.22     23.09 o 
 -13   8   2       17.47       39.62     24.57 o 
 -12   8   2      741.88      841.45     76.81 o 
 -11   8   2      707.26      693.65     73.05 o 
 -10   8   2        0.99       -0.79     12.57 o 
  -9   8   2        0.25       -8.01     10.26 o 
  -8   8   2     1188.44     1247.19     59.08 o 
  -7   8   2     1899.78     1884.58     77.54 o 
  -6   8   2     1496.51     1364.42     45.24 o 
  -5   8   2      507.20      410.39     17.26 o 
  -4   8   2     2616.44     2650.31     64.97 o 
  -3   8   2      928.37     1061.40     62.81 o 
  -2   8   2      867.84      899.95     25.58 o 
  -1   8   2      446.98      378.75     16.60 o 
   0   8   2      828.42      799.37     24.40 o 
   1   8   2      937.02      907.28     27.44 o 
   2   8   2     4636.53     4801.06    113.86 o 
   3   8   2        8.61        3.68      7.80 o 
   4   8   2      778.72      746.79     30.44 o 
   5   8   2      166.23      176.49     18.73 o 
   6   8   2        2.39       -3.60      8.69 o 
   7   8   2      240.97      256.53     21.24 o 
   8   8   2      249.89      298.64     23.68 o 
   9   8   2      187.04      227.07     23.12 o 
 -14   9   2      578.53      613.03    133.41 o 
 -13   9   2       79.07       74.25     24.94 o 
 -12   9   2      361.70      369.65    101.77 o 
 -11   9   2      287.13      247.37     45.02 o 
 -10   9   2       45.26       37.51     16.43 o 
  -9   9   2      162.26      158.14     29.89 o 
  -8   9   2      633.54      636.35     39.99 o 
  -7   9   2     1237.25     1094.08     53.83 o 
  -6   9   2        9.54        6.66      8.15 o 
  -5   9   2      288.96      286.95     17.93 o 
  -4   9   2       82.49      106.61     11.00 o 
  -3   9   2      167.97      188.91     12.62 o 
  -2   9   2      477.01      389.82     22.62 o 
  -1   9   2      960.94      808.55     25.58 o 
   0   9   2     3202.81     2963.56     66.33 o 
   1   9   2     1533.30     1565.66     46.52 o 
   2   9   2       47.34       68.76     11.26 o 
   3   9   2       19.03       15.84      8.97 o 
   4   9   2        1.65        0.30      8.13 o 
   5   9   2      440.29      461.89     25.24 o 
   6   9   2      598.34      667.63     56.07 o 
   7   9   2      253.67      320.20     27.21 o 
   8   9   2       47.16       72.82     15.70 o 
 -13  10   2       78.07      137.34     29.09 o 
 -12  10   2      255.57      381.76     40.77 o 
 -11  10   2       32.32       61.49     21.77 o 
 -10  10   2      470.91      510.91     53.25 o 
  -9  10   2      106.80       87.68     20.92 o 
  -8  10   2       57.38       80.65     18.59 o 
  -7  10   2     2556.34     2346.22     94.27 o 
  -6  10   2        1.26       21.81     12.38 o 
  -5  10   2      822.20      775.89     32.46 o 
  -4  10   2      717.02      679.32     30.01 o 
  -3  10   2      229.14      248.56     17.51 o 
  -2  10   2      664.45      734.48     27.33 o 
  -1  10   2      709.03      755.14     46.38 o 
   0  10   2        1.18       -6.73      6.73 o 
   1  10   2      308.43      253.11     17.17 o 
   2  10   2        4.32        2.60      8.32 o 
   3  10   2     3333.16     3032.68    133.23 o 
   4  10   2      553.41      522.47     26.89 o 
   5  10   2        4.59       -6.47      9.69 o 
   6  10   2        7.42        3.90     11.89 o 
   7  10   2       78.39       62.84     15.57 o 
 -13  11   2      194.35      212.33     37.86 o 
 -12  11   2       57.49       78.43     24.23 o 
 -11  11   2        4.54       28.59     20.32 o 
 -10  11   2      338.24      346.80     55.09 o 
  -9  11   2       69.67       84.13     20.53 o 
  -8  11   2      475.30      493.87     37.69 o 
  -7  11   2      235.46      228.00     26.23 o 
  -6  11   2      236.97      215.68     27.37 o 
  -5  11   2      534.10      469.11     25.44 o 
  -4  11   2     1506.85     1475.01     52.41 o 
  -3  11   2      927.04      919.76     51.76 o 
  -2  11   2       84.08       76.68     11.48 o 
  -1  11   2      772.93      678.68     28.38 o 
   0  11   2      731.33      623.20     27.15 o 
   1  11   2      178.39      156.19     16.08 o 
   2  11   2     1510.39     1378.82     46.79 o 
   3  11   2      134.49      124.38     15.84 o 
   4  11   2      199.09      176.46     21.10 o 
   5  11   2        4.19        1.40     10.80 o 
   6  11   2       21.63       30.86     13.45 o 
 -12  12   2       12.68        2.30     34.02 o 
 -11  12   2       82.25      119.00     27.54 o 
 -10  12   2      101.28       86.46     24.13 o 
  -9  12   2      648.92      683.67     47.48 o 
  -8  12   2      192.72      222.01     30.19 o 
  -7  12   2       52.77       23.19     15.49 o 
  -6  12   2        2.86       14.06     19.26 o 
  -5  12   2      123.05      189.54     24.89 o 
  -4  12   2      222.35      262.91     22.04 o 
  -3  12   2       75.00       94.28     15.68 o 
  -2  12   2       75.13       48.89     13.34 o 
  -1  12   2      118.34       91.54     13.63 o 
   0  12   2      238.22      230.62     22.34 o 
   1  12   2      181.49      185.16     18.21 o 
   2  12   2        0.54      -14.48     14.48 o 
   3  12   2       11.82       22.61     11.61 o 
   4  12   2      127.73       83.04     14.80 o 
   5  12   2      609.61      489.28     32.31 o 
 -11  13   2        6.38        6.14     21.90 o 
 -10  13   2      194.28      225.24     33.29 o 
  -9  13   2      277.40      251.74     51.15 o 
  -8  13   2      473.51      403.44     38.07 o 
  -7  13   2       43.18       66.02     18.03 o 
  -6  13   2      283.46      365.61     32.47 o 
  -5  13   2      607.71      558.75     39.43 o 
  -4  13   2      143.19      159.12     19.52 o 
  -3  13   2      652.04      647.47     34.32 o 
  -2  13   2      102.20      137.26     18.53 o 
  -1  13   2       64.17       71.73     18.29 o 
   0  13   2      298.61      309.04     36.52 o 
   1  13   2      318.29      354.88     37.16 o 
   2  13   2      163.32      205.08     19.91 o 
   3  13   2      115.40      116.76     19.16 o 
   4  13   2       55.64       48.05     16.45 o 
 -10  14   2        1.52       30.10     41.35 o 
  -9  14   2      225.69      237.72     45.18 o 
  -8  14   2       77.30       78.45     24.40 o 
  -7  14   2        3.20       -5.18     14.92 o 
  -6  14   2       33.76       50.89     18.63 o 
  -5  14   2       65.07       58.66     19.51 o 
  -4  14   2       17.15      -10.61     14.45 o 
  -3  14   2       65.06      129.38     19.77 o 
  -2  14   2      346.83      358.61     27.23 o 
  -1  14   2        7.79       24.91     15.02 o 
   0  14   2        4.42       13.07     16.46 o 
   1  14   2      108.00      140.77     25.94 o 
   2  14   2       81.49      131.76     27.40 o 
   3  14   2       27.17       19.33     15.80 o 
  -9  15   2      233.14      414.04     77.93 o 
  -8  15   2       88.14      129.50     48.02 o 
  -7  15   2      187.85      112.79     43.44 o 
  -6  15   2        6.68        6.42     17.54 o 
  -5  15   2       76.92       90.94     24.14 o 
  -4  15   2      157.24      184.06     29.58 o 
  -3  15   2     1233.49     1212.35     66.97 o 
  -2  15   2      126.49      135.35     26.05 o 
  -1  15   2       10.95       21.07     19.61 o 
   0  15   2      151.42      213.03     31.33 o 
   1  15   2      152.46      146.05     29.92 o 
  -6  16   2       91.00       37.81     41.56 o 
  -5  16   2       32.23       87.21     43.08 o 
  -3  16   2      221.17      287.89     51.03 o 
  -2  16   2       50.80       41.12     25.48 o 
   1 -16   3       97.26      115.93     38.13 o 
   2 -16   3      198.79      153.41     43.02 o 
   3 -16   3       39.18       22.49     26.12 o 
   4 -16   3       22.82      -18.35     26.08 o 
  -2 -15   3        0.45        0.21     14.63 o 
  -1 -15   3      483.92      490.41     42.81 o 
   0 -15   3      519.34      500.96     41.99 o 
   1 -15   3      204.52      271.78     51.36 o 
   2 -15   3       10.77       27.59     28.45 o 
   3 -15   3      305.48      232.07     46.73 o 
   4 -15   3      235.60      235.65     46.89 o 
   5 -15   3       81.13       73.75     30.49 o 
   6 -15   3      369.32      359.20     51.03 o 
   7 -15   3        3.09      -20.90     22.41 o 
  -4 -14   3       21.39        7.68     13.90 o 
  -3 -14   3       31.70       47.28     15.99 o 
  -2 -14   3       55.36       61.46     17.61 o 
  -1 -14   3      501.57      563.75     34.83 o 
   0 -14   3      134.95      145.35     26.65 o 
   1 -14   3       33.15       45.47     20.12 o 
   2 -14   3       51.88       82.28     30.49 o 
   3 -14   3       25.45       22.35     20.89 o 
   4 -14   3      103.60      105.13     31.88 o 
   5 -14   3      515.99      439.74     53.03 o 
   6 -14   3       25.10       78.17     30.27 o 
   7 -14   3       13.12      -13.01     19.07 o 
   8 -14   3        4.54       10.72     25.69 o 
  -6 -13   3      389.12      421.73     31.08 o 
  -5 -13   3      107.10      157.65     52.45 o 
  -4 -13   3      571.61      595.20     35.01 o 
  -3 -13   3        3.46       17.96     13.01 o 
  -2 -13   3       66.67       63.91     15.30 o 
  -1 -13   3       17.63       28.59     13.07 o 
   0 -13   3      405.28      384.85     27.68 o 
   1 -13   3       90.44      130.62     24.02 o 
   2 -13   3      397.62      393.28     47.05 o 
   3 -13   3       28.69       32.86     21.87 o 
   4 -13   3      672.51      591.76     57.62 o 
   5 -13   3       38.88       32.40     23.72 o 
   6 -13   3        4.92       -2.14     18.74 o 
   7 -13   3      156.54      138.40     28.68 o 
   8 -13   3      690.67      661.27     51.31 o 
   9 -13   3       64.55       19.06     21.34 o 
  -7 -12   3      154.24      158.60     27.04 o 
  -6 -12   3       12.22       -3.54     11.63 o 
  -5 -12   3       37.78       39.60     13.99 o 
  -4 -12   3      176.80      207.31     28.46 o 
  -3 -12   3      134.77      101.98     16.64 o 
  -2 -12   3      245.78      281.67     23.56 o 
  -1 -12   3      492.75      447.73     45.70 o 
   0 -12   3       70.81       70.31     14.87 o 
   1 -12   3      196.29      210.16     20.52 o 
   2 -12   3      199.37      184.02     38.48 o 
   3 -12   3      444.04      409.01     46.63 o 
   4 -12   3       61.60       37.81     27.59 o 
   5 -12   3        1.52       -6.20     13.73 o 
   6 -12   3      405.59      380.75     34.49 o 
   7 -12   3     1273.30     1233.54     82.79 o 
   8 -12   3      201.16      264.41     44.97 o 
   9 -12   3       90.75       59.37     58.16 o 
  10 -12   3       16.36       19.42     22.54 o 
  -8 -11   3      260.73      248.98     26.10 o 
  -7 -11   3        2.97       31.40     13.26 o 
  -6 -11   3       54.36       55.75     14.68 o 
  -5 -11   3      489.25      497.12     29.12 o 
  -4 -11   3     2228.14     2122.26     71.02 o 
  -3 -11   3     2367.12     2252.23     73.50 o 
  -2 -11   3      304.29      265.14     21.44 o 
  -1 -11   3       10.01       -6.82     10.42 o 
   0 -11   3     1059.70     1088.43     43.12 o 
   1 -11   3     1242.08     1327.33     57.37 o 
   2 -11   3     1220.98     1232.02     40.06 o 
   3 -11   3     1090.80     1043.30     41.57 o 
   4 -11   3     1092.20     1141.19    156.44 o 
   5 -11   3      115.69      150.45     23.04 o 
   6 -11   3       22.96       21.18     14.16 o 
   7 -11   3      683.95      649.83     46.13 o 
   8 -11   3      796.05      767.58     57.75 o 
   9 -11   3      220.50      230.81     33.04 o 
  10 -11   3      173.54      251.75     36.73 o 
  11 -11   3       16.77       20.95     24.34 o 
  -9 -10   3        1.25       -3.68     11.68 o 
  -8 -10   3        9.78       12.36     11.73 o 
  -7 -10   3      479.94      498.76     50.30 o 
  -6 -10   3      896.56      893.45     40.12 o 
  -5 -10   3      121.57      112.33     16.00 o 
  -4 -10   3        1.04        4.07      9.23 o 
  -3 -10   3      716.97      699.95     32.99 o 
  -2 -10   3      237.91      199.46     19.37 o 
  -1 -10   3     1029.20     1138.65     64.79 o 
   0 -10   3      672.94      794.38     28.70 o 
   1 -10   3      820.94      883.12     30.74 o 
   2 -10   3      327.51      311.05     21.63 o 
   3 -10   3      246.82      241.92     14.93 o 
   4 -10   3      160.75      180.03     21.09 o 
   5 -10   3      619.87      583.26     85.06 o 
   6 -10   3      502.82      573.25     39.54 o 
   7 -10   3     1161.95     1067.90     59.05 o 
   8 -10   3      406.75      333.24     34.37 o 
   9 -10   3     1049.27     1004.61     60.48 o 
  10 -10   3      438.42      440.00     50.87 o 
  11 -10   3       61.05       53.69     27.00 o 
 -10  -9   3      400.15      421.69     60.20 o 
  -9  -9   3      338.26      328.22     24.64 o 
  -8  -9   3      846.53      823.35     38.74 o 
  -7  -9   3      251.90      243.33     21.32 o 
  -6  -9   3      169.86      154.93     17.86 o 
  -5  -9   3      125.47      177.33     18.42 o 
  -4  -9   3      676.39      655.69     30.75 o 
  -3  -9   3       23.66       28.39     16.25 o 
  -2  -9   3     1248.29     1262.76     38.40 o 
  -1  -9   3      222.90      223.06     13.92 o 
   0  -9   3        0.91        4.38      5.68 o 
   1  -9   3       95.77       88.99     13.07 o 
   2  -9   3       73.91       91.71     10.35 o 
   3  -9   3     1085.17     1109.01     34.40 o 
   4  -9   3      787.58      802.10     33.48 o 
   5  -9   3     2172.34     2005.44     82.45 o 
   6  -9   3      466.14      430.59     55.80 o 
   7  -9   3       17.50       18.12     14.92 o 
   8  -9   3      675.04      648.11     79.76 o 
   9  -9   3      337.07      348.30     58.78 o 
  10  -9   3       51.44       46.31     18.68 o 
  11  -9   3       57.15       63.69     20.68 o 
  12  -9   3       45.80       61.89     20.84 o 
 -11  -8   3      403.43      424.08     65.17 o 
 -10  -8   3      134.80      159.27     26.60 o 
  -9  -8   3       27.78       25.79     11.83 o 
  -8  -8   3       90.61       91.90     14.55 o 
  -7  -8   3      187.64      137.70     16.13 o 
  -6  -8   3      188.52      161.12     17.01 o 
  -5  -8   3     1389.71     1575.40     47.04 o 
  -4  -8   3      259.94      297.99     20.72 o 
  -3  -8   3      391.34      322.22     17.56 o 
  -2  -8   3       89.35       97.92     10.77 o 
  -1  -8   3       73.84       64.77     11.94 o 
   0  -8   3     1359.25     1326.45     37.94 o 
   1  -8   3        8.00       16.75      5.30 o 
   2  -8   3      530.37      507.80     19.86 o 
   3  -8   3      226.22      216.57     17.43 o 
   4  -8   3      135.42       94.54      9.23 o 
   5  -8   3      542.57      731.91     67.54 o 
   6  -8   3     2070.61     2303.29     93.87 o 
   7  -8   3       52.46       36.80     14.68 o 
   8  -8   3      550.67      517.05     39.83 o 
   9  -8   3     3640.07     3633.49    140.22 o 
  10  -8   3      405.44      444.06     37.18 o 
  11  -8   3       37.77       26.27     17.60 o 
  12  -8   3        8.03       16.19     17.14 o 
 -11  -7   3       78.66       45.19     13.32 o 
 -10  -7   3      277.85      295.55     22.84 o 
  -9  -7   3      909.14      842.11     37.74 o 
  -8  -7   3       53.34      131.79     14.22 o 
  -7  -7   3     1274.04     1229.06     39.85 o 
  -6  -7   3        5.37        2.46      6.38 o 
  -5  -7   3        0.81        1.40      5.47 o 
  -4  -7   3      225.52      210.17     16.49 o 
  -3  -7   3        1.14        7.14      4.65 o 
  -2  -7   3        3.53        4.81      4.44 o 
  -1  -7   3      447.91      400.29     17.42 o 
   0  -7   3      183.40      164.31     10.18 o 
   1  -7   3      311.08      358.03     15.36 o 
   2  -7   3      124.08      158.63     10.25 o 
   3  -7   3      189.89      113.62      9.16 o 
   4  -7   3      619.79      647.51     23.15 o 
   5  -7   3      921.13      903.28     66.03 o 
   6  -7   3      790.70      894.26     47.24 o 
   7  -7   3       68.57       52.47     15.46 o 
   8  -7   3       50.14       42.34     15.75 o 
   9  -7   3       69.22       41.12     16.25 o 
  10  -7   3      340.77      401.64     35.73 o 
  11  -7   3      146.98      151.19     41.57 o 
  12  -7   3       29.07       28.76     18.29 o 
 -12  -6   3      118.88      106.61     30.08 o 
 -11  -6   3       18.57       28.09     11.36 o 
 -10  -6   3        2.80        1.22      7.82 o 
  -9  -6   3      386.29      299.92     18.39 o 
  -8  -6   3      158.26      143.70     15.48 o 
  -7  -6   3      160.77      152.21     13.22 o 
  -6  -6   3      373.80      322.67     16.34 o 
  -5  -6   3      989.55     1119.45     29.79 o 
  -4  -6   3      915.05      903.25     25.09 o 
  -3  -6   3     3792.08     3854.42     78.58 o 
  -2  -6   3     4409.49     4295.00     97.39 o 
  -1  -6   3     1130.10      967.93     27.68 o 
   0  -6   3      598.80      512.73     17.79 o 
   1  -6   3     2057.36     2820.24     66.78 o 
   2  -6   3      319.43      345.45     14.18 o 
   3  -6   3      344.14      439.81     16.20 o 
   4  -6   3       20.79       87.37      9.82 o 
   5  -6   3      581.17      498.77     24.13 o 
   6  -6   3      636.60      586.27     47.67 o 
   7  -6   3     1721.14     1801.00     76.68 o 
   8  -6   3       65.39       48.78     14.08 o 
   9  -6   3      134.88      147.64     23.72 o 
  10  -6   3     1864.69     1854.79     99.94 o 
  11  -6   3      297.59      274.94     35.77 o 
  12  -6   3       16.67        2.09     17.02 o 
 -12  -5   3      187.25      183.57     23.21 o 
 -11  -5   3       12.19       -1.59      8.15 o 
 -10  -5   3       57.80       57.67     10.25 o 
  -9  -5   3      177.79      208.55     15.21 o 
  -8  -5   3     2463.03     2374.98     63.45 o 
  -7  -5   3     2365.23     2293.48     52.34 o 
  -6  -5   3     3219.14     3134.51     66.88 o 
  -5  -5   3      366.20      348.08     13.20 o 
  -4  -5   3      217.17      308.81     11.87 o 
  -3  -5   3       15.48       18.23      3.94 o 
  -2  -5   3      117.86      172.56      8.92 o 
  -1  -5   3      737.05      797.32     22.85 o 
   0  -5   3    13555.04    14977.12    315.41 o 
   1  -5   3     2058.34     1942.46     47.49 o 
   2  -5   3      995.36      852.05     24.65 o 
   3  -5   3      202.24      253.36     17.32 o 
   4  -5   3       45.17       39.37      5.18 o 
   5  -5   3       16.75       29.28     18.77 o 
   6  -5   3     1472.72     1435.23     62.41 o 
   7  -5   3        3.74       10.71      8.89 o 
   8  -5   3        3.06       10.92     10.01 o 
   9  -5   3       24.70       64.44     16.82 o 
  10  -5   3      827.50      790.57     50.11 o 
  11  -5   3      128.00      132.05     24.95 o 
  12  -5   3      346.27      341.15     59.76 o 
  13  -5   3        0.92        3.29     12.84 o 
 -13  -4   3        7.02       28.06      9.69 o 
 -12  -4   3      113.62      154.01     24.11 o 
 -11  -4   3        0.31       -1.38      6.93 o 
 -10  -4   3      211.37      252.92     30.69 o 
  -9  -4   3      172.01      153.95     13.12 o 
  -8  -4   3     7144.42     7320.09    143.35 o 
  -7  -4   3     1805.53     2000.68     46.58 o 
  -6  -4   3       48.71       52.33      5.85 o 
  -5  -4   3        5.55       34.92      4.77 o 
  -4  -4   3      104.13       93.80      9.26 o 
  -3  -4   3    15066.58    18022.39    375.86 o 
  -2  -4   3    11439.40    13071.26    274.16 o 
  -1  -4   3     2605.21     2937.68     66.81 o 
   0  -4   3     1604.87     1554.26     38.11 o 
   1  -4   3      250.52      225.79     11.28 o 
   2  -4   3       80.75      108.56      9.50 o 
   3  -4   3      861.22     1074.83     29.18 o 
   4  -4   3      322.34      517.33     20.43 o 
   5  -4   3      410.35      335.89     13.56 o 
   6  -4   3     1156.79     1045.17     73.96 o 
   7  -4   3      349.71      355.62     27.26 o 
   8  -4   3      302.96      360.03     45.89 o 
   9  -4   3      179.49      201.95     25.35 o 
  10  -4   3       26.74       19.58     25.35 o 
  11  -4   3      911.11      902.35     42.32 o 
  12  -4   3      873.24      880.44     43.18 o 
  13  -4   3        0.51      -11.35     11.35 o 
 -13  -3   3      286.49      329.30     19.96 o 
 -12  -3   3      619.23      634.24     26.79 o 
 -11  -3   3      317.00      388.75     24.16 o 
 -10  -3   3      627.57      563.06     23.20 o 
  -9  -3   3      301.37      297.48     12.95 o 
  -8  -3   3      233.97      221.00     10.82 o 
  -7  -3   3     2115.03     2080.97     45.97 o 
  -6  -3   3      364.58      298.33     13.63 o 
  -5  -3   3     2134.17     2880.46     58.73 o 
  -4  -3   3     2082.85     2071.39     43.29 o 
  -3  -3   3      722.33      836.61     22.74 o 
  -2  -3   3       17.74       82.72      4.88 o 
  -1  -3   3        1.59       12.60      3.55 o 
   0  -3   3     6268.11     6722.73    184.37 o 
   1  -3   3      419.26      372.53     16.54 o 
   2  -3   3      648.69      685.48     19.86 o 
   3  -3   3     1289.82     1269.77     39.03 o 
   4  -3   3      250.00      295.24     14.12 o 
   5  -3   3      790.74      858.11     25.95 o 
   6  -3   3      952.26      939.36     29.05 o 
   7  -3   3     2696.14     2689.30     94.23 o 
   8  -3   3     1122.91     1096.18     55.80 o 
   9  -3   3       19.73       21.43     11.72 o 
  10  -3   3      289.23      326.18     23.17 o 
  11  -3   3      132.79      126.89     17.81 o 
  12  -3   3      117.61      128.00     27.29 o 
 -14  -2   3       87.63       70.13     11.97 o 
 -13  -2   3      148.83      135.76     14.19 o 
 -12  -2   3      197.56      220.70     18.75 o 
 -11  -2   3       51.64       48.20      8.71 o 
 -10  -2   3      456.68      406.12     22.08 o 
  -9  -2   3      214.30      231.42     10.60 o 
  -8  -2   3        2.70       12.39      3.97 o 
  -7  -2   3     5190.57     5338.79    187.57 o 
  -6  -2   3     1480.10     1394.15     37.77 o 
  -5  -2   3     1531.65     2020.21     41.99 o 
  -4  -2   3       48.90      130.17      6.65 o 
  -3  -2   3      558.49      829.63     21.71 o 
  -2  -2   3     4106.81     5084.04    108.85 o 
  -1  -2   3    13828.47    17300.14    327.25 o 
   0  -2   3     6678.79     7736.79    162.96 o 
   1  -2   3     8332.48     8553.15    180.45 o 
   2  -2   3       14.28       25.45      5.73 o 
   3  -2   3       30.90       35.44      5.77 o 
   4  -2   3    11464.56    11609.43    376.15 o 
   5  -2   3      651.78      501.09     16.28 o 
   6  -2   3       10.57        6.18      5.24 o 
   7  -2   3     1063.24      885.83     35.07 o 
   8  -2   3      244.90      217.36     16.20 o 
   9  -2   3       97.43       52.98     11.77 o 
  10  -2   3      215.58      213.98     20.16 o 
  11  -2   3     1938.15     1831.97     66.79 o 
  12  -2   3      607.72      717.90     38.66 o 
 -14  -1   3       34.53       52.86     10.47 o 
 -13  -1   3       85.42       69.12     11.28 o 
 -12  -1   3      602.64      624.58     24.89 o 
 -11  -1   3     1696.03     1559.60     38.32 o 
 -10  -1   3     1829.46     1723.13     40.38 o 
  -9  -1   3      665.59      675.66     19.20 o 
  -8  -1   3        1.50        5.68      3.32 o 
  -7  -1   3     3167.24     3437.12     68.56 o 
  -6  -1   3     3822.23     3766.55     73.63 o 
  -5  -1   3      378.50      241.76      7.53 o 
  -4  -1   3      310.49      573.54     16.83 o 
  -3  -1   3     4575.95     5357.38    114.71 o 
  -2  -1   3     6081.97     7161.42    150.77 o 
  -1  -1   3     3272.74     3680.08    100.36 o 
   0  -1   3     1593.65     1505.10     35.01 o 
   1  -1   3     7607.63     7998.04    168.63 o 
   2  -1   3      223.92      420.01     25.16 o 
   3  -1   3     2035.15     2425.92     57.04 o 
   4  -1   3     1863.15     2258.49     48.48 o 
   5  -1   3      210.37      288.26     13.37 o 
   6  -1   3        3.23       21.33      5.03 o 
   7  -1   3      371.96      369.50     17.65 o 
   8  -1   3      616.68      651.19     25.87 o 
   9  -1   3      341.68      411.22     21.37 o 
  10  -1   3      155.36      130.54     17.39 o 
  11  -1   3      117.49       98.44     17.02 o 
  12  -1   3       18.11        9.70     12.09 o 
 -14   0   3        0.60       -8.13      8.13 o 
 -13   0   3       10.07        2.19      7.41 o 
 -12   0   3      105.23       85.27     10.50 o 
 -11   0   3     2311.22     2239.65     90.38 o 
 -10   0   3     1324.19     1418.61     34.05 o 
  -9   0   3     2736.56     2741.75    106.50 o 
  -8   0   3       74.67       95.21      8.27 o 
  -7   0   3        6.13       15.40      2.62 o 
  -6   0   3      422.65      401.74     18.87 o 
  -5   0   3    10477.29    10737.15    320.03 o 
  -4   0   3      297.04      222.67      7.69 o 
  -3   0   3       10.07       50.54      2.92 o 
  -2   0   3      481.67      552.77     12.72 o 
  -1   0   3      280.42      270.50      7.76 o 
   0   0   3     1315.60     1998.97     40.11 o 
   1   0   3     8932.39     8458.09    156.64 o 
   2   0   3     1361.80     1322.79     29.53 o 
   3   0   3     1188.19     1190.96     28.18 o 
   4   0   3      105.13      123.57      6.96 o 
   5   0   3        1.66        9.08      4.25 o 
   6   0   3      410.70      339.46     24.20 o 
   7   0   3      967.20      902.63     31.04 o 
   8   0   3     1721.58     1716.38     50.58 o 
   9   0   3     1045.05      883.04     33.12 o 
  10   0   3      608.64      651.87     37.24 o 
  11   0   3      240.34      229.33     24.57 o 
  12   0   3      207.31      248.54     35.16 o 
 -14   1   3      576.01      569.54     27.05 o 
 -13   1   3      506.24      506.13     35.76 o 
 -12   1   3        0.45        4.53      5.22 o 
 -11   1   3     1833.65     1781.19     41.74 o 
 -10   1   3      961.54      899.17     24.02 o 
  -9   1   3      294.71      280.93     10.57 o 
  -8   1   3        5.74       34.16      5.12 o 
  -7   1   3        3.71       14.36      4.72 o 
  -6   1   3      572.35      500.45     16.24 o 
  -5   1   3     3150.87     2542.56     49.81 o 
  -4   1   3     7704.63     6704.60    124.37 o 
  -3   1   3       17.98       94.13      4.59 o 
  -2   1   3       12.67       25.58      2.16 o 
  -1   1   3     2648.85     3455.10     66.01 o 
   0   1   3     2506.65     2385.18     50.44 o 
   1   1   3      811.00      746.44     18.40 o 
   2   1   3       96.72      119.19      6.45 o 
   3   1   3      981.28     1063.03     28.48 o 
   4   1   3     3798.22     4348.82     79.15 o 
   5   1   3      409.52      423.41     16.03 o 
   6   1   3     1556.62     1629.05     70.31 o 
   7   1   3       34.57       35.82      9.92 o 
   8   1   3     1385.36     1280.96     76.34 o 
   9   1   3       34.87       61.93     11.06 o 
  10   1   3        6.40       17.86      9.37 o 
  11   1   3       11.63        9.16     10.54 o 
  12   1   3      366.42      355.78     28.67 o 
 -14   2   3      716.45      759.69     55.97 o 
 -13   2   3       60.24       42.57      8.89 o 
 -12   2   3      106.26       90.54     12.96 o 
 -11   2   3      343.38      324.92     20.82 o 
 -10   2   3      368.19      344.53     16.82 o 
  -9   2   3      621.77      616.81     30.12 o 
  -8   2   3      224.55      256.55     18.83 o 
  -7   2   3      176.99      224.85      9.88 o 
  -6   2   3      177.35      229.31      9.35 o 
  -5   2   3      194.55      219.33      7.84 o 
  -4   2   3       19.58       20.00      3.06 o 
  -3   2   3    32452.34    35553.83    645.14 o 
  -2   2   3    10409.46    11913.14    217.80 o 
  -1   2   3      443.80      468.77     19.35 o 
   0   2   3      126.24       50.35      4.25 o 
   1   2   3     1924.75     1611.13     52.94 o 
   2   2   3    11952.27    12255.36    241.84 o 
   3   2   3     7211.31     7953.94    201.06 o 
   4   2   3      736.62      664.05     18.18 o 
   5   2   3       18.55       37.99      6.15 o 
   6   2   3      250.87      207.72     14.15 o 
   7   2   3      831.05      798.34     38.07 o 
   8   2   3       13.73       15.24      8.18 o 
   9   2   3      341.26      361.20     21.23 o 
  10   2   3      490.91      437.57     24.71 o 
  11   2   3      157.87      186.85     21.89 o 
  12   2   3      142.00      158.40     30.55 o 
 -15   3   3       92.90      150.21     16.83 o 
 -14   3   3      434.71      429.26     24.40 o 
 -13   3   3      159.53      185.28     16.23 o 
 -12   3   3      182.45      196.62     17.99 o 
 -11   3   3      117.86      137.92     20.56 o 
 -10   3   3        2.75        6.82      5.62 o 
  -9   3   3      148.28      145.58     10.08 o 
  -8   3   3      965.50      891.53     28.46 o 
  -7   3   3       10.67        2.22      4.08 o 
  -6   3   3     4486.16     4683.78    162.60 o 
  -5   3   3     3914.23     4051.73     78.36 o 
  -4   3   3     3180.64     3940.75    101.54 o 
  -3   3   3     2347.98     3029.17     53.86 o 
  -2   3   3     2400.34     2445.22     48.83 o 
  -1   3   3     1410.70     1144.78     49.35 o 
   0   3   3     5860.83     6839.01    129.50 o 
   1   3   3     1575.76     1687.29     37.41 o 
   2   3   3       49.68       55.04      5.71 o 
   3   3   3     2526.41     2524.20     54.82 o 
   4   3   3      771.75      742.58     22.38 o 
   5   3   3      194.88      205.73     13.43 o 
   6   3   3       14.70        8.80      6.80 o 
   7   3   3      426.65      417.47     21.38 o 
   8   3   3       61.34       77.34     11.98 o 
   9   3   3        6.48       13.14     11.27 o 
  10   3   3      262.20      257.34     21.20 o 
  11   3   3        5.45       24.89     12.59 o 
 -15   4   3        0.71      -10.50     16.00 o 
 -14   4   3      155.78      169.06     21.48 o 
 -13   4   3       41.37       34.26     17.20 o 
 -12   4   3       44.02        1.53     15.41 o 
 -11   4   3      295.85      321.55     30.00 o 
 -10   4   3      108.62      137.08     15.33 o 
  -9   4   3     3102.41     3232.24     76.76 o 
  -8   4   3     4940.42     4943.55    110.81 o 
  -7   4   3      696.18      695.13     36.35 o 
  -6   4   3      962.88     1038.08     37.84 o 
  -5   4   3     2665.14     2658.07     53.87 o 
  -4   4   3     7004.30     7011.44    132.50 o 
  -3   4   3    13442.07    14816.82    247.09 o 
  -2   4   3       11.67       10.79      2.87 o 
  -1   4   3       89.07      157.69      7.33 o 
   0   4   3     1144.85     1151.68     27.71 o 
   1   4   3       11.31       38.34      7.55 o 
   2   4   3       23.00       28.34      5.35 o 
   3   4   3      603.52      650.49     24.85 o 
   4   4   3     3142.76     3359.76     72.25 o 
   5   4   3       75.16       85.70     12.17 o 
   6   4   3      120.28       97.97     11.92 o 
   7   4   3      399.66      381.40     22.60 o 
   8   4   3     4453.43     4671.86    116.69 o 
   9   4   3      967.21     1102.81     41.65 o 
  10   4   3      312.93      318.37     23.36 o 
  11   4   3      133.48      150.32     32.89 o 
 -15   5   3     1264.14     1330.58     51.55 o 
 -14   5   3      811.54      878.86     56.14 o 
 -13   5   3      184.27      192.92     29.24 o 
 -12   5   3       94.33      109.05     22.57 o 
 -11   5   3      156.50      136.89     21.99 o 
 -10   5   3       61.02       43.16     14.05 o 
  -9   5   3      397.89      447.14     21.62 o 
  -8   5   3     1693.40     1560.01     41.33 o 
  -7   5   3      753.82      653.23     50.11 o 
  -6   5   3      440.07      365.09     15.29 o 
  -5   5   3      610.07      514.49     15.20 o 
  -4   5   3     5237.88     5460.65     95.43 o 
  -3   5   3     1144.21     1303.25     30.17 o 
  -2   5   3     1827.49     1833.24     42.80 o 
  -1   5   3      384.43      374.74     12.76 o 
   0   5   3     1865.36     1734.16     57.73 o 
   1   5   3      216.64      203.73     10.29 o 
   2   5   3      410.97      486.18     17.12 o 
   3   5   3      498.75      474.11     24.82 o 
   4   5   3      269.66      298.04     16.50 o 
   5   5   3       37.92       48.78      9.34 o 
   6   5   3       16.92       32.20      8.75 o 
   7   5   3     2016.35     1974.36     59.25 o 
   8   5   3      520.41      574.33     28.59 o 
   9   5   3       58.16       61.34     13.37 o 
  10   5   3       64.43       96.91     16.36 o 
 -14   6   3      259.44      288.85     38.53 o 
 -13   6   3      195.25      240.39     34.14 o 
 -12   6   3      415.97      347.28     33.67 o 
 -11   6   3       26.86       33.50     15.53 o 
 -10   6   3       22.22       15.44     12.12 o 
  -9   6   3      101.33       98.87     28.70 o 
  -8   6   3     1538.88     1378.93     54.04 o 
  -7   6   3     2898.83     2809.22     67.25 o 
  -6   6   3     1222.42     1284.58     34.97 o 
  -5   6   3     1995.33     2176.34     47.00 o 
  -4   6   3     1999.35     1973.01     43.34 o 
  -3   6   3     2394.88     2341.80     50.16 o 
  -2   6   3     5745.80     5626.79    110.07 o 
  -1   6   3      293.24      192.54     14.11 o 
   0   6   3      466.65      458.84     15.98 o 
   1   6   3      305.20      278.49     12.70 o 
   2   6   3       54.72      100.87      9.23 o 
   3   6   3      107.13      149.89     19.88 o 
   4   6   3      131.96      113.25     12.53 o 
   5   6   3     2110.27     2160.76     61.30 o 
   6   6   3      714.33      699.33     29.83 o 
   7   6   3       38.16       52.90     11.84 o 
   8   6   3       72.08       65.29     13.35 o 
   9   6   3      154.77      161.66     18.75 o 
  10   6   3      489.31      541.68     31.20 o 
 -14   7   3       31.22       28.54     23.15 o 
 -13   7   3       18.37       68.87     21.78 o 
 -12   7   3     1969.72     1861.71     86.95 o 
 -11   7   3      114.04      129.34     23.17 o 
 -10   7   3       31.11       28.46     13.43 o 
  -9   7   3       17.58       37.88     13.53 o 
  -8   7   3     1526.73     1490.24    209.97 o 
  -7   7   3     1588.31     1574.88     49.96 o 
  -6   7   3     1608.26     1607.42     44.39 o 
  -5   7   3      505.24      615.67     26.36 o 
  -4   7   3       36.98       22.19      4.92 o 
  -3   7   3     2696.69     2761.80     59.15 o 
  -2   7   3       23.36       28.37      5.13 o 
  -1   7   3      272.21      222.54     16.24 o 
   0   7   3      996.47      931.54     26.46 o 
   1   7   3       47.10       50.09      7.16 o 
   2   7   3      708.11      660.82     29.72 o 
   3   7   3     1435.57     1525.96     46.43 o 
   4   7   3      250.91      243.85     16.39 o 
   5   7   3      179.11      208.85     17.23 o 
   6   7   3       11.14        9.06      9.24 o 
   7   7   3        2.20       12.89     10.03 o 
   8   7   3        7.62        4.18     10.59 o 
   9   7   3      116.54      116.57     23.35 o 
 -14   8   3       57.69       42.80     24.22 o 
 -13   8   3      441.03      404.67     40.00 o 
 -12   8   3      448.03      427.56     38.20 o 
 -11   8   3      558.10      587.28     41.73 o 
 -10   8   3      982.37      977.02     54.02 o 
  -9   8   3       81.93       59.15     16.44 o 
  -8   8   3     1108.43     1010.88    167.60 o 
  -7   8   3      319.32      318.59     29.60 o 
  -6   8   3      344.10      355.94     19.18 o 
  -5   8   3     1393.64     1322.35     52.83 o 
  -4   8   3       75.32      115.19      9.32 o 
  -3   8   3      538.78      537.21     18.27 o 
  -2   8   3     1241.30     1202.34     31.88 o 
  -1   8   3      730.62      637.76     20.98 o 
   0   8   3     1872.93     1605.59     40.65 o 
   1   8   3     1374.33     1378.84     37.19 o 
   2   8   3     3189.44     3419.49     86.72 o 
   3   8   3      257.24      263.51     19.21 o 
   4   8   3      778.77      725.54     30.64 o 
   5   8   3       21.31       14.68      9.09 o 
   6   8   3      365.97      392.26     23.55 o 
   7   8   3      500.31      566.69     29.58 o 
   8   8   3       24.52       13.87     13.29 o 
   9   8   3        1.22       24.47     13.50 o 
 -14   9   3        0.18       -3.75     20.45 o 
 -13   9   3       75.45       39.84     21.07 o 
 -12   9   3      219.08      290.72    115.87 o 
 -11   9   3       30.69       34.76     17.26 o 
 -10   9   3      353.80      379.84     54.87 o 
  -9   9   3      185.41      183.39     48.48 o 
  -8   9   3      559.89      539.71     35.66 o 
  -7   9   3      400.89      428.86     65.34 o 
  -6   9   3      880.22      917.80     35.42 o 
  -5   9   3       21.44       15.62      7.40 o 
  -4   9   3      278.93      305.66     15.76 o 
  -3   9   3       18.61       50.55      7.12 o 
  -2   9   3      167.20      179.95     11.52 o 
  -1   9   3     1124.15     1168.64     33.24 o 
   0   9   3       71.84       79.26     10.59 o 
   1   9   3      568.52      540.36     24.07 o 
   2   9   3      306.09      320.37     20.87 o 
   3   9   3     1587.02     1476.50     47.82 o 
   4   9   3      125.21      114.72     18.63 o 
   5   9   3       31.04       32.29     11.13 o 
   6   9   3      722.39      653.59     32.19 o 
   7   9   3        5.09        5.78     11.49 o 
   8   9   3      122.04      138.28     19.57 o 
 -13  10   3        1.23       25.39     21.32 o 
 -12  10   3      497.32      505.40     81.52 o 
 -11  10   3      134.75      170.24     43.36 o 
 -10  10   3       36.54       21.30     39.28 o 
  -9  10   3       35.33       59.09     17.06 o 
  -8  10   3     1334.16     1186.14     80.17 o 
  -7  10   3      993.48     1037.24     93.74 o 
  -6  10   3      283.49      320.50     20.09 o 
  -5  10   3      381.18      422.53     23.05 o 
  -4  10   3     2119.40     1879.68     70.79 o 
  -3  10   3      172.67      160.32     15.91 o 
  -2  10   3      250.63      307.03     15.56 o 
  -1  10   3      957.37      914.75     32.85 o 
   0  10   3      350.37      295.07     18.37 o 
   1  10   3     3837.37     3692.82    104.40 o 
   2  10   3     5751.94     5699.69    152.66 o 
   3  10   3      105.16      130.63     17.02 o 
   4  10   3      588.29      556.07     44.63 o 
   5  10   3      570.59      508.39     28.48 o 
   6  10   3      327.34      331.14     24.50 o 
   7  10   3      214.16      232.91     24.42 o 
 -13  11   3        0.55       24.50     23.72 o 
 -12  11   3        5.93        5.02     19.75 o 
 -11  11   3      316.03      377.04     53.00 o 
 -10  11   3      979.66      939.34     56.26 o 
  -9  11   3      112.99      146.94     40.67 o 
  -8  11   3      162.18      104.19     24.33 o 
  -7  11   3      170.97      158.81     23.08 o 
  -6  11   3        4.78       17.42     12.29 o 
  -5  11   3       32.39       35.62     11.23 o 
  -4  11   3        4.04       20.16      9.81 o 
  -3  11   3      378.74      379.87     26.27 o 
  -2  11   3      175.86      182.92     18.20 o 
  -1  11   3      313.01      311.64     19.59 o 
   0  11   3      586.22      587.64     39.81 o 
   1  11   3        1.34       -6.05      8.45 o 
   2  11   3      578.87      605.41     29.04 o 
   3  11   3      246.57      215.63     20.07 o 
   4  11   3        3.07       13.90     11.32 o 
   5  11   3       37.62       28.03     21.69 o 
   6  11   3       17.89       17.94     13.06 o 
 -12  12   3      257.93      279.05     66.90 o 
 -11  12   3      490.05      473.61     42.39 o 
 -10  12   3      262.60      272.06     34.65 o 
  -9  12   3        4.39       15.91     19.58 o 
  -8  12   3      155.77      170.85     43.98 o 
  -7  12   3      335.15      254.99     29.44 o 
  -6  12   3       15.91       35.44     14.21 o 
  -5  12   3      381.13      392.86     24.72 o 
  -4  12   3      934.43      811.75     36.66 o 
  -3  12   3      189.89      205.03     20.99 o 
  -2  12   3      736.25      651.71     33.88 o 
  -1  12   3      157.28      207.17     22.46 o 
   0  12   3      535.73      588.44     28.61 o 
   1  12   3      455.22      384.31     26.91 o 
   2  12   3      234.12      199.68     19.88 o 
   3  12   3      591.47      532.48     29.29 o 
   4  12   3       34.97       45.01     14.37 o 
   5  12   3      161.97      169.60     27.48 o 
 -11  13   3       39.66       18.62     44.41 o 
 -10  13   3        7.24       78.45     41.10 o 
  -9  13   3      169.33      218.89     56.30 o 
  -8  13   3        2.66       25.56     17.29 o 
  -7  13   3      138.65      123.63     23.18 o 
  -6  13   3      468.81      430.80     34.89 o 
  -5  13   3       41.63       24.47     15.34 o 
  -4  13   3      361.67      384.16     26.42 o 
  -3  13   3        7.39        5.85     11.83 o 
  -2  13   3      181.02      191.18     22.34 o 
  -1  13   3       59.78       86.08     17.57 o 
   0  13   3        4.03        0.44     13.66 o 
   1  13   3        1.05        5.65     14.41 o 
   2  13   3      630.41      638.65     68.01 o 
   3  13   3      370.79      322.62     27.08 o 
   4  13   3        0.31       11.26     14.57 o 
 -10  14   3      300.73      359.03     72.54 o 
  -9  14   3      305.33      368.44     72.77 o 
  -8  14   3       95.39       96.28     43.17 o 
  -7  14   3       27.10        2.19     30.35 o 
  -6  14   3       44.63       74.13     37.98 o 
  -5  14   3      123.07      124.65     23.90 o 
  -4  14   3      132.84      204.35     37.60 o 
  -3  14   3      279.38      311.90     32.85 o 
  -2  14   3       81.29       92.29     18.58 o 
  -1  14   3       15.00       14.67     15.08 o 
   0  14   3      171.67      216.36     27.15 o 
   1  14   3      181.13      210.85     26.17 o 
   2  14   3      595.85      674.88     49.30 o 
  -9  15   3        6.65        8.52     39.12 o 
  -8  15   3      203.60      192.27     53.73 o 
  -7  15   3      327.22      357.21     67.05 o 
  -6  15   3       98.91       37.03     35.71 o 
  -5  15   3       10.42       60.06     34.93 o 
  -4  15   3      228.64      262.83     53.46 o 
  -3  15   3        3.34       24.19     20.20 o 
  -2  15   3       25.52       42.23     22.27 o 
  -1  15   3      101.13      112.13     22.23 o 
   0  15   3       16.57       -2.75     19.64 o 
  -6  16   3       34.32       89.96     43.36 o 
  -5  16   3       40.28       -5.61     36.41 o 
  -4  16   3      141.84      139.62     49.70 o 
  -2 -15   4       40.46      -20.86     20.86 o 
  -1 -15   4      220.61      306.02     38.41 o 
   0 -15   4       18.29       49.33     20.82 o 
   1 -15   4        5.09       12.44     27.52 o 
   2 -15   4        2.67        2.87     21.92 o 
   3 -15   4      396.89      278.17     49.48 o 
   4 -15   4      185.65      204.46     42.34 o 
   5 -15   4      689.79      764.61     74.42 o 
   6 -15   4        7.27       15.83     24.62 o 
  -4 -14   4       61.12       64.02     17.42 o 
  -3 -14   4       62.28       65.78     18.24 o 
  -2 -14   4      128.26      124.47     24.96 o 
  -1 -14   4      161.95      146.30     21.61 o 
   0 -14   4     1597.12     1531.60     75.71 o 
   1 -14   4      491.44      545.91     62.02 o 
   2 -14   4      555.72      555.62     61.36 o 
   3 -14   4      469.03      407.68     52.89 o 
   4 -14   4      174.12      134.52     35.28 o 
   5 -14   4      310.66      472.32     56.69 o 
   6 -14   4      725.02      680.57     66.95 o 
   7 -14   4      131.10      112.13     34.73 o 
   8 -14   4        1.70       21.78     27.84 o 
  -6 -13   4      104.00       67.46     18.13 o 
  -5 -13   4      137.34      145.62     21.26 o 
  -4 -13   4       70.03       96.51     18.15 o 
  -3 -13   4      234.08      230.85     24.03 o 
  -2 -13   4      369.33      353.33     26.81 o 
  -1 -13   4      119.67      107.94     18.10 o 
   0 -13   4     1696.92     1599.71     60.11 o 
   1 -13   4      160.53      181.53     27.66 o 
   2 -13   4      427.79      451.71     53.16 o 
   3 -13   4      913.87      856.68     73.17 o 
   4 -13   4       58.08       49.13     23.71 o 
   5 -13   4      124.99      122.18     33.02 o 
   6 -13   4      201.15      172.00     39.56 o 
   7 -13   4      151.54      200.12     45.65 o 
   8 -13   4     1121.00     1237.79     95.17 o 
   9 -13   4      118.52      164.79     32.48 o 
  -7 -12   4        7.25        6.14     12.91 o 
  -6 -12   4        0.84        0.71     10.93 o 
  -5 -12   4      390.42      450.35     29.70 o 
  -4 -12   4     2238.95     2210.66     74.99 o 
  -3 -12   4       99.51      164.90     26.96 o 
  -2 -12   4       39.66       53.93     25.23 o 
  -1 -12   4        9.61       16.26     11.54 o 
   0 -12   4       68.38       86.23     15.36 o 
   1 -12   4     1165.61     1106.45     45.61 o 
   2 -12   4      150.11      194.21     25.82 o 
   3 -12   4      702.16      694.00     62.73 o 
   4 -12   4      316.28      324.36     42.72 o 
   5 -12   4        5.60       28.87     20.48 o 
   6 -12   4       30.94       16.11     16.09 o 
   7 -12   4     1182.75     1152.70     64.81 o 
   8 -12   4      478.30      426.41     40.28 o 
   9 -12   4        0.77       -3.76     21.48 o 
  10 -12   4      441.77      473.31     41.65 o 
  -8 -11   4        9.98       10.84     12.58 o 
  -7 -11   4       23.60       22.30     13.23 o 
  -6 -11   4       22.33       14.45     12.62 o 
  -5 -11   4      591.87      543.79     47.41 o 
  -4 -11   4      115.35      126.58     17.60 o 
  -3 -11   4       44.19       35.35     12.28 o 
  -2 -11   4     3075.28     2931.39     88.85 o 
  -1 -11   4       45.10      102.81     15.83 o 
   0 -11   4      322.11      352.88     30.02 o 
   1 -11   4     1645.38     1728.71     58.99 o 
   2 -11   4     2159.48     2051.08     66.14 o 
   3 -11   4     1015.87     1033.54     76.28 o 
   4 -11   4     1197.54     1118.85     59.30 o 
   5 -11   4      365.09      315.12     30.55 o 
   6 -11   4       40.92       56.18     18.57 o 
   7 -11   4      452.63      441.56     38.56 o 
   8 -11   4      399.24      423.62     39.22 o 
   9 -11   4      472.87      515.31     40.52 o 
  10 -11   4      298.10      278.17     48.02 o 
  -9 -10   4      358.79      405.17     34.72 o 
  -8 -10   4     1036.15     1004.33     44.93 o 
  -7 -10   4      627.89      580.96     32.27 o 
  -6 -10   4      199.66      154.95     19.12 o 
  -5 -10   4      247.78      249.37     20.02 o 
  -4 -10   4     1695.80     1846.89     77.57 o 
  -3 -10   4     2756.37     2611.33     80.20 o 
  -2 -10   4     1057.18     1071.00     42.02 o 
  -1 -10   4       45.35       30.12      9.17 o 
   0 -10   4       26.66       26.43     10.19 o 
   1 -10   4      281.90      335.01     20.99 o 
   2 -10   4      856.03      977.69     52.68 o 
   3 -10   4      227.48      242.71     15.32 o 
   4 -10   4     1905.60     1970.78     82.63 o 
   5 -10   4       39.38       28.59     14.11 o 
   6 -10   4      879.66      857.95     50.34 o 
   7 -10   4      774.59      800.23     50.71 o 
   8 -10   4        0.04       20.06     16.11 o 
   9 -10   4       81.76      109.44     22.20 o 
  10 -10   4       23.35       12.26     29.63 o 
  11 -10   4       36.55       22.72     19.29 o 
 -10  -9   4       19.07       -3.83     16.96 o 
  -9  -9   4        3.92       -8.73     10.13 o 
  -8  -9   4      121.35      141.80     18.33 o 
  -7  -9   4        0.07        2.41      9.68 o 
  -6  -9   4        0.74       10.64      9.88 o 
  -5  -9   4      314.24      256.35     20.24 o 
  -4  -9   4       39.13       39.28     10.41 o 
  -3  -9   4      212.36      214.48     16.92 o 
  -2  -9   4      909.62      827.60     33.84 o 
  -1  -9   4      216.39      188.32     15.88 o 
   0  -9   4       36.90       76.34     13.04 o 
   1  -9   4     2101.09     2315.21     60.60 o 
   2  -9   4      170.58      140.91     12.15 o 
   3  -9   4     2717.20     2585.50     66.06 o 
   4  -9   4      826.34      724.47     41.13 o 
   5  -9   4      959.31      815.01     45.46 o 
   6  -9   4     3759.09     3951.77    159.45 o 
   7  -9   4     2577.90     2558.75    105.93 o 
   8  -9   4      251.79      234.73     33.67 o 
   9  -9   4     1117.87     1017.64     79.60 o 
  10  -9   4      109.33      123.60     24.91 o 
  11  -9   4      262.72      210.79     33.09 o 
 -11  -8   4        3.47        2.89     11.59 o 
 -10  -8   4        2.76        9.03     11.51 o 
  -9  -8   4       64.41       53.66     13.39 o 
  -8  -8   4     1424.27     1329.72     50.33 o 
  -7  -8   4     1240.71     1165.81     45.16 o 
  -6  -8   4     1404.05     1442.63     51.27 o 
  -5  -8   4      464.35      484.71     26.62 o 
  -4  -8   4       88.83       89.19     12.53 o 
  -3  -8   4      129.85      133.95     14.35 o 
  -2  -8   4     1812.05     1815.42    108.92 o 
  -1  -8   4      923.00      935.29     29.50 o 
   0  -8   4      102.11      108.17      9.96 o 
   1  -8   4       40.72       40.40      6.95 o 
   2  -8   4       46.09       69.47      8.71 o 
   3  -8   4        1.94       13.98      6.10 o 
   4  -8   4     3187.00     3134.78     87.28 o 
   5  -8   4      864.91      877.13     46.68 o 
   6  -8   4      497.65      413.75     32.50 o 
   7  -8   4      420.21      371.37     30.32 o 
   8  -8   4        7.67        9.39     17.37 o 
   9  -8   4        1.45        8.87     12.68 o 
  10  -8   4      480.63      567.38     43.85 o 
  11  -8   4      384.77      408.62     73.84 o 
  12  -8   4       83.29      106.16     27.53 o 
 -11  -7   4      150.94      166.56     19.13 o 
 -10  -7   4        4.56       -9.93      9.93 o 
  -9  -7   4      670.20      688.32     47.99 o 
  -8  -7   4       94.59       82.15     13.63 o 
  -7  -7   4       30.66       49.61     10.92 o 
  -6  -7   4       28.46       20.04      8.19 o 
  -5  -7   4      222.91      221.85     13.90 o 
  -4  -7   4       57.60       38.21      7.12 o 
  -3  -7   4     4710.47     4634.21    124.88 o 
  -2  -7   4     1255.54     1167.71     33.41 o 
  -1  -7   4      636.87      583.56     20.23 o 
   0  -7   4      269.82      217.55     13.97 o 
   1  -7   4      542.11      683.46     23.13 o 
   2  -7   4      385.34      348.41     15.25 o 
   3  -7   4     1408.95     1334.11     37.63 o 
   4  -7   4     2455.53     2266.86     57.65 o 
   5  -7   4     1913.02     1720.18     73.01 o 
   6  -7   4       54.91       63.26     14.94 o 
   7  -7   4      151.42      155.77     22.21 o 
   8  -7   4     1567.50     1561.14     73.19 o 
   9  -7   4     1491.35     1463.26     73.08 o 
  10  -7   4      477.67      479.70     39.73 o 
  11  -7   4      853.10      850.01     56.46 o 
  12  -7   4       31.94       47.87     19.34 o 
 -12  -6   4      411.26      450.65     27.51 o 
 -11  -6   4      597.39      606.02     39.21 o 
 -10  -6   4       38.90       56.46     11.43 o 
  -9  -6   4      570.96      506.08     43.87 o 
  -8  -6   4      276.55      270.63     16.27 o 
  -7  -6   4      294.25      284.33     22.92 o 
  -6  -6   4     1001.76     1027.14     39.45 o 
  -5  -6   4      289.96      275.40     12.36 o 
  -4  -6   4       59.45      129.36      8.85 o 
  -3  -6   4        2.00       -2.85      4.55 o 
  -2  -6   4       29.80       44.79      5.09 o 
  -1  -6   4      624.33      559.87     18.57 o 
   0  -6   4     3735.43     4211.67     95.70 o 
   1  -6   4     3828.49     4014.10     91.96 o 
   2  -6   4      300.94      235.95     11.69 o 
   3  -6   4      167.19      188.34     14.79 o 
   4  -6   4       27.56       14.43      5.34 o 
   5  -6   4     2037.18     1929.61    159.88 o 
   6  -6   4       45.99       52.46     13.72 o 
   7  -6   4      425.21      459.89     35.52 o 
   8  -6   4        1.53        1.37     10.44 o 
   9  -6   4      215.10      218.22     29.19 o 
  10  -6   4       34.97       19.99     16.77 o 
  11  -6   4       55.00       53.26     44.15 o 
  12  -6   4        2.80       10.26     17.52 o 
 -13  -5   4      274.84      292.28     22.40 o 
 -12  -5   4       47.64       27.59     11.17 o 
 -11  -5   4       17.29        7.01     16.57 o 
 -10  -5   4        8.16        8.57      7.86 o 
  -9  -5   4       13.00       -5.08      8.38 o 
  -8  -5   4        4.78       13.96      7.00 o 
  -7  -5   4      427.96      377.60     14.77 o 
  -6  -5   4      455.40      406.04     14.79 o 
  -5  -5   4       11.31       13.76      4.25 o 
  -4  -5   4      953.46     1033.03     39.34 o 
  -3  -5   4     5428.23     5902.03    130.00 o 
  -2  -5   4     2210.12     2235.39     61.92 o 
  -1  -5   4     3651.75     4020.44     90.59 o 
   0  -5   4     6755.76     7407.50    160.15 o 
   1  -5   4      432.87      360.15     14.87 o 
   2  -5   4     1531.64     1530.04     67.07 o 
   3  -5   4      295.94      455.57     16.87 o 
   4  -5   4     3871.73     3958.47    109.07 o 
   5  -5   4      395.63      272.27     14.16 o 
   6  -5   4      631.92      596.89     83.90 o 
   7  -5   4       91.43       87.22     16.93 o 
   8  -5   4      880.74      873.83     49.50 o 
   9  -5   4      506.46      486.35     37.65 o 
  10  -5   4      441.40      442.63     36.89 o 
  11  -5   4      200.34      157.00     27.98 o 
  12  -5   4      982.16      963.39     47.17 o 
 -13  -4   4      158.43      188.89     27.54 o 
 -12  -4   4      260.20      268.41     32.23 o 
 -11  -4   4      388.41      373.70     19.40 o 
 -10  -4   4     3384.11     3375.25     85.21 o 
  -9  -4   4     1520.33     1481.19     53.69 o 
  -8  -4   4      331.73      306.15     12.96 o 
  -7  -4   4      523.50      450.69     17.70 o 
  -6  -4   4      312.51      276.73     11.37 o 
  -5  -4   4     3153.40     3504.83     71.27 o 
  -4  -4   4      223.16      305.65     12.27 o 
  -3  -4   4     2978.11     3561.15     80.46 o 
  -2  -4   4      363.73      465.84     18.50 o 
  -1  -4   4      132.80      186.20     11.03 o 
   0  -4   4      244.66      334.65     12.35 o 
   1  -4   4       11.60       27.09      4.55 o 
   2  -4   4      483.52      756.82     22.77 o 
   3  -4   4      401.93      522.61     18.11 o 
   4  -4   4      338.09      306.87     13.54 o 
   5  -4   4       25.71       34.00      6.61 o 
   6  -4   4     1051.34      974.22     58.76 o 
   7  -4   4       28.03       33.61     12.56 o 
   8  -4   4      223.13      259.85     27.86 o 
   9  -4   4      124.71      126.65     34.33 o 
  10  -4   4      565.55      556.57     42.30 o 
  11  -4   4      254.17      320.30     26.58 o 
  12  -4   4       11.88       20.73     17.38 o 
 -13  -3   4       62.41       61.55     10.27 o 
 -12  -3   4      199.53      232.74     15.86 o 
 -11  -3   4       51.23       43.96      8.67 o 
 -10  -3   4     1240.22     1275.95     32.86 o 
  -9  -3   4      276.22      306.32     12.66 o 
  -8  -3   4      207.01      214.58     12.86 o 
  -7  -3   4      114.61      119.63      8.25 o 
  -6  -3   4     6515.26     6661.19    127.72 o 
  -5  -3   4      159.66       98.42      7.03 o 
  -4  -3   4     2054.89     2184.30     64.80 o 
  -3  -3   4      552.23      547.59     16.40 o 
  -2  -3   4      735.61      979.73     45.18 o 
  -1  -3   4     4178.85     4711.83    102.06 o 
   0  -3   4     1009.83      823.84     22.62 o 
   1  -3   4     5616.44     6391.65    138.10 o 
   2  -3   4      821.41      767.32     22.60 o 
   3  -3   4      225.00      211.04     10.53 o 
   4  -3   4      580.09      555.55     19.48 o 
   5  -3   4     1875.05     1897.28     49.24 o 
   6  -3   4      699.60      648.22     55.25 o 
   7  -3   4      646.25      640.35     28.77 o 
   8  -3   4      243.16      202.00     24.68 o 
   9  -3   4      358.02      298.06     22.22 o 
  10  -3   4     1915.62     1841.46     66.54 o 
  11  -3   4      197.21      214.87     24.35 o 
  12  -3   4     1118.97     1282.07     58.48 o 
 -14  -2   4      237.25      234.35     23.51 o 
 -13  -2   4        7.63        4.57      6.94 o 
 -12  -2   4      333.77      309.17     16.17 o 
 -11  -2   4     1123.52     1024.11     27.57 o 
 -10  -2   4     1039.59      932.56     32.52 o 
  -9  -2   4     1153.50     1148.29     31.69 o 
  -8  -2   4     5770.79     6541.93    126.34 o 
  -7  -2   4      179.64      188.75      8.54 o 
  -6  -2   4     3499.17     3568.78     70.71 o 
  -5  -2   4     3579.67     3361.46    106.36 o 
  -4  -2   4      155.93      106.96      6.52 o 
  -3  -2   4     1088.13     1070.16     27.42 o 
  -2  -2   4      216.25      251.30      8.85 o 
  -1  -2   4      172.05      340.03     11.86 o 
   0  -2   4     1605.17     1624.10     39.01 o 
   1  -2   4      369.38      297.80     11.52 o 
   2  -2   4        2.22       23.95      6.44 o 
   3  -2   4      230.82      287.77     12.63 o 
   4  -2   4      386.89      481.00     17.99 o 
   5  -2   4     1824.08     1905.77     50.14 o 
   6  -2   4      585.82      593.18     43.45 o 
   7  -2   4       98.50      109.77     14.11 o 
   8  -2   4      110.09       90.28     11.51 o 
   9  -2   4     1552.42     1572.29     58.07 o 
  10  -2   4        5.27        3.77      9.38 o 
  11  -2   4      176.36      148.13     19.58 o 
  12  -2   4       53.81       56.47     16.67 o 
 -14  -1   4      127.06      155.55     12.67 o 
 -13  -1   4       83.82       51.90      7.90 o 
 -12  -1   4       97.62       78.48      6.91 o 
 -11  -1   4        1.53        0.04      3.84 o 
 -10  -1   4      667.89      678.22     18.82 o 
  -9  -1   4     1476.73     1590.20     56.33 o 
  -8  -1   4       47.06       71.16      4.49 o 
  -7  -1   4      189.11      202.13      7.03 o 
  -6  -1   4     1827.89     2098.02     56.31 o 
  -5  -1   4     1249.76     1010.75     48.29 o 
  -4  -1   4     1800.19     1637.43     39.16 o 
  -3  -1   4     1625.20     1285.10     31.21 o 
  -2  -1   4        2.10       38.75      3.97 o 
  -1  -1   4        2.79      136.98      6.62 o 
   0  -1   4    55077.17    57201.63   1533.72 o 
   1  -1   4      668.11      372.24     23.76 o 
   2  -1   4     4206.74     4174.73    125.85 o 
   3  -1   4     5424.06     5535.91    122.63 o 
   4  -1   4       30.78       47.43      6.25 o 
   5  -1   4      189.31      212.29     12.64 o 
   6  -1   4     2017.44     1955.25     57.38 o 
   7  -1   4     1375.38     1416.31     53.08 o 
   8  -1   4      776.45      772.46     32.75 o 
   9  -1   4      454.87      388.57     25.10 o 
  10  -1   4      181.86      199.41     34.73 o 
  11  -1   4       15.60       23.76     13.93 o 
  12  -1   4      355.01      427.90     31.58 o 
 -14   0   4      201.15      215.63     31.14 o 
 -13   0   4       60.42       53.77      9.25 o 
 -12   0   4      831.45      861.23     23.16 o 
 -11   0   4        2.01       -0.43      3.63 o 
 -10   0   4      184.52      154.06      8.04 o 
  -9   0   4      223.92      234.25     17.92 o 
  -8   0   4      129.46      112.28     13.02 o 
  -7   0   4      705.04      713.16     28.86 o 
  -6   0   4      297.34      193.07     12.52 o 
  -5   0   4     3917.02     3587.04     91.77 o 
  -4   0   4     6668.69     5857.52    241.20 o 
  -3   0   4      308.38      238.92      8.61 o 
  -2   0   4     1887.48     2146.28     74.98 o 
  -1   0   4    13235.48    16379.24    300.25 o 
   0   0   4     4648.71     5299.17    100.86 o 
   1   0   4     1665.33     1360.85     34.77 o 
   2   0   4      221.57      201.19     11.05 o 
   3   0   4      704.50      821.67     22.21 o 
   4   0   4      786.32      875.13     24.35 o 
   5   0   4       40.09       36.99      6.22 o 
   6   0   4      845.18      980.16     40.62 o 
   7   0   4     1050.37     1080.86     36.39 o 
   8   0   4       95.18      106.19     12.74 o 
   9   0   4        0.17       12.04      8.69 o 
  10   0   4      326.99      321.28     24.61 o 
  11   0   4       68.31       70.34     26.57 o 
  12   0   4        4.58       31.28     14.55 o 
 -14   1   4       34.65       47.34     19.59 o 
 -13   1   4        1.94       12.24      4.88 o 
 -12   1   4      192.90      192.57      9.31 o 
 -11   1   4      199.97      185.13     10.35 o 
 -10   1   4     1929.19     1845.83     40.66 o 
  -9   1   4      735.42      709.64     18.00 o 
  -8   1   4        0.63       10.34      6.83 o 
  -7   1   4      262.97      251.58     15.77 o 
  -6   1   4      267.39      336.10      9.36 o 
  -5   1   4       77.77      152.41      7.17 o 
  -4   1   4      208.94      109.27      4.87 o 
  -3   1   4     3551.70     3369.56     64.92 o 
  -2   1   4     5565.00     6693.22    113.04 o 
  -1   1   4     2150.59     2370.10     47.81 o 
   0   1   4    12747.05    11719.96    217.31 o 
   1   1   4     3311.34     2806.53     57.25 o 
   2   1   4     6572.83     6318.52    121.60 o 
   3   1   4     1318.21     1214.67     46.49 o 
   4   1   4       19.98       20.69      4.94 o 
   5   1   4       75.52       94.21     17.58 o 
   6   1   4      313.51      282.52     20.30 o 
   7   1   4      436.80      453.81     24.56 o 
   8   1   4      442.59      435.00     22.60 o 
   9   1   4     1213.28     1108.79     40.13 o 
  10   1   4      449.32      401.14     27.85 o 
  11   1   4      310.94      303.91     26.46 o 
 -15   2   4       80.63      126.30     28.65 o 
 -14   2   4      105.67      120.64     17.72 o 
 -13   2   4      400.91      431.15     16.32 o 
 -12   2   4      125.30      140.21     10.84 o 
 -11   2   4     1310.40     1278.25     39.41 o 
 -10   2   4      480.73      523.22     18.83 o 
  -9   2   4     1153.18     1138.09     52.49 o 
  -8   2   4     2054.56     1882.63     53.42 o 
  -7   2   4     2393.88     2347.95     55.65 o 
  -6   2   4      116.20      129.41      5.81 o 
  -5   2   4     1479.84     1294.35     29.24 o 
  -4   2   4       45.70       15.78      2.66 o 
  -3   2   4      105.47      190.18      6.34 o 
  -2   2   4      524.82      445.36     12.73 o 
  -1   2   4     1430.58     1294.99     28.57 o 
   0   2   4     2063.65     2365.67     49.22 o 
   1   2   4     1655.33     1930.62     42.14 o 
   2   2   4       68.30       86.24      7.26 o 
   3   2   4       78.62      110.29      8.21 o 
   4   2   4      188.61      180.54     10.63 o 
   5   2   4     4701.35     5417.60    125.30 o 
   6   2   4      344.86      435.70     21.01 o 
   7   2   4      479.05      371.46     20.24 o 
   8   2   4      534.56      613.53     27.82 o 
   9   2   4      155.21      167.25     19.15 o 
  10   2   4       27.11       24.77     11.32 o 
  11   2   4       68.32       41.68     14.46 o 
 -15   3   4      217.21      222.75     33.97 o 
 -14   3   4      413.01      441.42     35.82 o 
 -13   3   4        8.20        9.33      8.04 o 
 -12   3   4      270.06      267.74     16.52 o 
 -11   3   4       62.23       68.78     17.37 o 
 -10   3   4      410.70      346.66     27.66 o 
  -9   3   4      707.63      633.93     22.64 o 
  -8   3   4     1440.07     1250.48     33.90 o 
  -7   3   4     1124.96      958.84     44.26 o 
  -6   3   4      629.39      705.47     18.00 o 
  -5   3   4      877.44      819.44     27.92 o 
  -4   3   4      406.71      362.65     10.77 o 
  -3   3   4     8340.18     8314.49    143.51 o 
  -2   3   4     3806.24     3709.15     72.21 o 
  -1   3   4      290.46      454.42     13.41 o 
   0   3   4       45.82       42.01      4.81 o 
   1   3   4       23.96       27.08      4.56 o 
   2   3   4       17.64       11.27      5.89 o 
   3   3   4      210.41      183.60     14.02 o 
   4   3   4     6072.52     6321.94    126.26 o 
   5   3   4      642.48      767.77     28.51 o 
   6   3   4      143.58      139.04     14.26 o 
   7   3   4      373.11      286.35     18.51 o 
   8   3   4       74.58       82.53     13.70 o 
   9   3   4      775.48      821.46     36.84 o 
  10   3   4      147.50      151.37     19.35 o 
  11   3   4      218.70      238.49     41.62 o 
 -15   4   4       46.63       72.67     14.33 o 
 -14   4   4      989.28     1072.64     41.12 o 
 -13   4   4      610.38      560.76     42.84 o 
 -12   4   4       36.01       52.06     17.53 o 
 -11   4   4      658.42      674.72     38.41 o 
 -10   4   4      498.20      548.96     20.45 o 
  -9   4   4      188.91      180.18     10.99 o 
  -8   4   4     1772.78     1696.36     79.39 o 
  -7   4   4     1536.43     1464.76     38.13 o 
  -6   4   4      856.23      826.60     20.90 o 
  -5   4   4     5262.10     5415.57    104.12 o 
  -4   4   4    17371.33    18829.55    433.41 o 
  -3   4   4     5942.91     6459.75    111.32 o 
  -2   4   4      121.50      151.58     12.78 o 
  -1   4   4      158.00      131.20      7.14 o 
   0   4   4      270.25      312.87     12.00 o 
   1   4   4     2665.27     2773.65     59.22 o 
   2   4   4    10249.16    11576.81    219.92 o 
   3   4   4       31.06       47.50      7.01 o 
   4   4   4      170.29      166.83     13.56 o 
   5   4   4        9.41        2.78      6.65 o 
   6   4   4      339.22      346.44     19.85 o 
   7   4   4       62.98       60.94     12.76 o 
   8   4   4      978.40     1121.16     42.08 o 
   9   4   4      134.63      137.95     17.01 o 
  10   4   4      274.94      255.01     22.60 o 
 -15   5   4      921.01      948.56     40.22 o 
 -14   5   4       93.32       97.37     24.04 o 
 -13   5   4       87.32       98.47     23.58 o 
 -12   5   4     1046.35      944.92     55.07 o 
 -11   5   4       39.69       61.04     18.41 o 
 -10   5   4      491.85      438.57     21.70 o 
  -9   5   4      632.06      564.85     20.56 o 
  -8   5   4       58.46       41.11      6.61 o 
  -7   5   4      574.57      427.57     16.26 o 
  -6   5   4     5304.86     5193.17    101.14 o 
  -5   5   4     8227.79     9317.76    175.45 o 
  -4   5   4      496.30      711.99     17.32 o 
  -3   5   4     5366.99     5245.65    102.03 o 
  -2   5   4      604.12      562.89     16.46 o 
  -1   5   4     3408.16     3317.14     68.42 o 
   0   5   4      651.47      511.55     17.05 o 
   1   5   4     1083.62     1114.70     29.74 o 
   2   5   4      780.40      867.99     29.28 o 
   3   5   4      429.51      430.01     19.10 o 
   4   5   4      333.57      310.87     17.71 o 
   5   5   4       23.30       34.95      9.29 o 
   6   5   4      121.93      117.32     13.99 o 
   7   5   4      819.22      877.28     35.62 o 
   8   5   4        0.02       -2.34      9.87 o 
   9   5   4      367.95      363.38     25.49 o 
  10   5   4      165.98      203.62     22.03 o 
 -15   6   4        0.33      -18.51     20.64 o 
 -14   6   4        2.99        9.17     21.20 o 
 -13   6   4       64.93       74.55     21.12 o 
 -12   6   4      511.49      441.85     50.18 o 
 -11   6   4      145.73      169.17     23.82 o 
 -10   6   4       89.50       97.70     17.66 o 
  -9   6   4       19.40       29.09     11.38 o 
  -8   6   4       28.49       54.70     11.30 o 
  -7   6   4      714.57      874.49     31.49 o 
  -6   6   4      206.82      225.95     11.14 o 
  -5   6   4      653.24      624.77     19.29 o 
  -4   6   4      328.96      323.16     12.23 o 
  -3   6   4      282.03      453.04     14.96 o 
  -2   6   4      986.46     1094.48     27.80 o 
  -1   6   4      303.55      263.92     12.18 o 
   0   6   4      541.75      547.51     18.55 o 
   1   6   4      246.35      216.69     11.66 o 
   2   6   4      283.60      266.97     17.87 o 
   3   6   4     1373.23     1374.26     52.64 o 
   4   6   4        4.28       10.02      7.09 o 
   5   6   4       57.54       56.32     11.18 o 
   6   6   4      250.28      326.12     21.52 o 
   7   6   4       57.27       62.75     13.24 o 
   8   6   4      347.19      342.18     24.88 o 
   9   6   4       36.17       35.29     13.39 o 
 -14   7   4       57.25       35.88     27.12 o 
 -13   7   4      444.10      463.68     89.06 o 
 -12   7   4      539.79      647.33     44.36 o 
 -11   7   4      572.24      583.65     39.66 o 
 -10   7   4      556.62      565.68     84.64 o 
  -9   7   4       49.23       46.27     13.99 o 
  -8   7   4      621.35      663.07     27.98 o 
  -7   7   4      697.73      625.02     44.91 o 
  -6   7   4      560.28      467.50     17.18 o 
  -5   7   4       10.86       35.43      5.36 o 
  -4   7   4     3626.88     3775.11     77.63 o 
  -3   7   4      356.59      329.81     13.16 o 
  -2   7   4      807.03      698.56     21.52 o 
  -1   7   4      866.59      773.95     23.42 o 
   0   7   4     1418.92     1304.09     34.45 o 
   1   7   4      646.65      657.71     22.41 o 
   2   7   4      167.68      154.55     14.31 o 
   3   7   4       90.58       89.92     11.51 o 
   4   7   4     1017.91      989.87     43.19 o 
   5   7   4      395.70      375.87     22.42 o 
   6   7   4     1056.93     1066.87     40.49 o 
   7   7   4      379.91      400.79     25.32 o 
   8   7   4       37.46       52.58     14.18 o 
   9   7   4       18.63       49.19     14.58 o 
 -14   8   4        9.92       29.21     22.40 o 
 -13   8   4      305.49      276.58     33.07 o 
 -12   8   4       77.73      172.02     26.50 o 
 -11   8   4       35.93       37.38     16.73 o 
 -10   8   4      114.63      131.79     42.00 o 
  -9   8   4       42.96       53.01     15.07 o 
  -8   8   4       67.87      106.52     17.93 o 
  -7   8   4      406.05      378.62     20.30 o 
  -6   8   4     1726.53     1780.80     56.36 o 
  -5   8   4        3.72       25.48      6.77 o 
  -4   8   4      639.24      643.38     20.57 o 
  -3   8   4       83.92       97.41     11.00 o 
  -2   8   4     1048.17     1003.72     28.42 o 
  -1   8   4      259.03      234.10     20.12 o 
   0   8   4       30.16       75.56      8.79 o 
   1   8   4      201.88      201.64     14.76 o 
   2   8   4      765.08      780.32     30.51 o 
   3   8   4       40.18       46.51     10.77 o 
   4   8   4      594.36      577.89     27.69 o 
   5   8   4      362.22      327.96     23.00 o 
   6   8   4      105.22      115.66     16.45 o 
   7   8   4        0.37        2.35     11.43 o 
   8   8   4        1.79      -12.07     12.07 o 
 -14   9   4       32.10       15.11     22.18 o 
 -13   9   4      205.66      292.99     45.46 o 
 -12   9   4      254.20      296.84     33.49 o 
 -11   9   4      879.16     1034.11     89.07 o 
 -10   9   4     1168.47     1098.63     57.17 o 
  -9   9   4      492.18      512.25     35.13 o 
  -8   9   4       66.69       86.08     22.82 o 
  -7   9   4      634.73      674.90     49.88 o 
  -6   9   4     1692.78     1741.81     56.99 o 
  -5   9   4      488.57      468.84     24.18 o 
  -4   9   4     1144.23     1091.27     34.26 o 
  -3   9   4       39.45       77.49      9.30 o 
  -2   9   4     1818.32     1865.00     48.28 o 
  -1   9   4     2308.65     2174.98     52.27 o 
   0   9   4      525.19      488.23     20.16 o 
   1   9   4      609.10      586.22     44.10 o 
   2   9   4      313.76      327.75     20.15 o 
   3   9   4      235.47      272.97     19.47 o 
   4   9   4      314.16      284.34     20.56 o 
   5   9   4       88.11       93.29     14.98 o 
   6   9   4      125.07      111.34     20.97 o 
   7   9   4      299.84      255.61     24.46 o 
 -14  10   4      225.44      236.25     65.28 o 
 -13  10   4       93.02       68.24     46.25 o 
 -12  10   4      182.69      168.94     28.04 o 
 -11  10   4        0.01       12.87     16.81 o 
 -10  10   4       93.56      151.08     32.58 o 
  -9  10   4      115.70      153.21     29.68 o 
  -8  10   4      236.48      313.86     43.19 o 
  -7  10   4        4.31       13.83     12.99 o 
  -6  10   4       90.61       87.51     13.31 o 
  -5  10   4        1.01       12.21      8.35 o 
  -4  10   4       23.88       24.04      8.06 o 
  -3  10   4      188.37      219.06     15.45 o 
  -2  10   4       18.09       33.13      8.42 o 
  -1  10   4      361.05      345.68     17.03 o 
   0  10   4     5423.27     5380.95    163.25 o 
   1  10   4      483.74      448.14     23.56 o 
   2  10   4      190.79      212.56     35.47 o 
   3  10   4      526.57      515.27     27.19 o 
   4  10   4      185.06      192.20     31.50 o 
   5  10   4      278.35      262.69     22.72 o 
   6  10   4      388.19      367.40     26.39 o 
 -13  11   4        3.49      -27.56     27.56 o 
 -12  11   4       33.01       23.75     34.37 o 
 -11  11   4     1192.29     1133.59    107.20 o 
 -10  11   4     1314.76     1106.85    104.18 o 
  -9  11   4     1291.41     1298.25     65.19 o 
  -8  11   4       12.05       28.64     15.00 o 
  -7  11   4      629.88      550.11     36.94 o 
  -6  11   4       48.14       61.66     12.94 o 
  -5  11   4      247.96      256.25     19.18 o 
  -4  11   4      299.77      309.72     24.59 o 
  -3  11   4      758.51      681.72     27.95 o 
  -2  11   4      328.81      300.26     26.25 o 
  -1  11   4      435.50      464.64     27.93 o 
   0  11   4       56.81       68.95     12.58 o 
   1  11   4       34.04       53.21     15.46 o 
   2  11   4       27.23       26.09     10.67 o 
   3  11   4      246.33      219.70     20.96 o 
   4  11   4      472.62      474.89     27.86 o 
   5  11   4      106.80      126.26     18.21 o 
 -12  12   4       43.73       32.67     41.68 o 
 -11  12   4        2.27      -24.15     31.00 o 
 -10  12   4      216.03      192.68     54.65 o 
  -9  12   4      139.35      178.57     46.86 o 
  -8  12   4        8.92      -23.17     23.17 o 
  -7  12   4        2.76       -6.37     25.95 o 
  -6  12   4       10.27        3.95     23.34 o 
  -5  12   4        0.77       -8.43      9.44 o 
  -4  12   4      465.03      454.06     26.95 o 
  -3  12   4       42.10       68.04     14.38 o 
  -2  12   4      133.20       85.55     16.47 o 
  -1  12   4      165.15      165.94     20.21 o 
   0  12   4        3.28        3.18     11.48 o 
   1  12   4     2000.18     1855.21     69.30 o 
   2  12   4     1228.86     1285.10     47.26 o 
   3  12   4      229.41      258.32     23.50 o 
   4  12   4        0.44      -10.86     11.71 o 
 -11  13   4      310.89      445.73     72.25 o 
 -10  13   4      612.35      687.28     84.88 o 
  -9  13   4      414.12      472.19     67.98 o 
  -8  13   4      323.37      289.82     59.96 o 
  -7  13   4      801.16      799.77     83.32 o 
  -6  13   4      268.57      319.95     57.86 o 
  -5  13   4       22.94       18.09     18.04 o 
  -4  13   4      406.18      440.42     37.47 o 
  -3  13   4      307.92      314.55     24.68 o 
  -2  13   4      110.73       97.47     17.84 o 
  -1  13   4      201.50      212.50     24.30 o 
   0  13   4       41.14       74.90     17.68 o 
   1  13   4        9.23       -4.94     14.84 o 
   2  13   4      657.45      705.73     41.27 o 
   3  13   4      595.22      707.92     35.96 o 
 -10  14   4        3.45        7.39     40.36 o 
  -9  14   4       53.64       42.91     37.44 o 
  -8  14   4      170.45      142.83     49.61 o 
  -7  14   4       75.64      109.43     43.86 o 
  -6  14   4        0.75       27.33     31.86 o 
  -5  14   4       12.75       61.88     31.99 o 
  -4  14   4      507.27      519.02     68.17 o 
  -3  14   4       10.66       22.36     19.16 o 
  -2  14   4       12.66       22.88     19.80 o 
  -1  14   4      173.39      162.75     30.19 o 
   0  14   4       20.79       30.00     22.01 o 
   1  14   4        2.51       20.19     17.35 o 
  -9  15   4        2.92       56.31     41.84 o 
  -8  15   4      841.12      925.89    101.32 o 
  -7  15   4      333.76      369.05     71.02 o 
  -6  15   4       44.53       55.80     37.59 o 
  -5  15   4        0.74        3.87     30.38 o 
  -4  15   4      262.82      281.71     59.52 o 
  -3  15   4      197.77      242.21     35.64 o 
  -2  15   4      403.43      515.44     46.64 o 
  -1  15   4       22.56       35.17     23.48 o 
  -2 -15   5       39.12       48.10     19.45 o 
  -1 -15   5       17.25       24.32     21.43 o 
   0 -15   5        9.01       43.43     32.44 o 
   1 -15   5      493.32      387.98     55.80 o 
   2 -15   5       97.26       51.21     29.11 o 
   3 -15   5      294.72      337.14     56.91 o 
   4 -15   5      202.89      169.99     40.03 o 
   5 -15   5       18.32       63.26     30.76 o 
  -4 -14   5      128.41      125.37     21.14 o 
  -3 -14   5      153.24      187.02     24.86 o 
  -2 -14   5      128.51      108.06     26.54 o 
  -1 -14   5      310.67      263.87     28.26 o 
   0 -14   5      533.25      583.74     60.28 o 
   1 -14   5     1216.68     1349.47    101.57 o 
   2 -14   5       16.53       54.86     27.90 o 
   3 -14   5      618.52      588.71     64.61 o 
   4 -14   5      200.08      273.21     50.90 o 
   5 -14   5      636.51      684.93     69.98 o 
   6 -14   5      163.25      187.99     42.72 o 
   7 -14   5      844.04      860.99     78.93 o 
  -6 -13   5        6.06       14.33     14.78 o 
  -5 -13   5        3.41       28.40     20.68 o 
  -4 -13   5      109.71      119.36     19.61 o 
  -3 -13   5        8.86       45.49     15.45 o 
  -2 -13   5     1228.04     1229.24     52.40 o 
  -1 -13   5       28.52       29.81     14.13 o 
   0 -13   5       42.21       70.68     17.51 o 
   1 -13   5      316.57      341.58     48.94 o 
   2 -13   5       43.67       81.37     31.10 o 
   3 -13   5       45.45       28.36     23.54 o 
   4 -13   5      245.49      184.44     39.71 o 
   5 -13   5       53.10       26.40     25.53 o 
   6 -13   5      163.91      149.64     38.58 o 
   7 -13   5        1.94      -13.07     21.04 o 
   8 -13   5       84.33       87.75     33.55 o 
  -7 -12   5       10.76       23.57     14.41 o 
  -6 -12   5        2.52       -5.08     18.25 o 
  -5 -12   5      194.35      230.29     24.11 o 
  -4 -12   5       93.17      102.77     24.87 o 
  -3 -12   5      496.76      517.43     31.13 o 
  -2 -12   5      123.52      122.28     18.58 o 
  -1 -12   5     1458.83     1456.16     62.44 o 
   0 -12   5     1598.29     1685.54     61.08 o 
   1 -12   5       81.57       64.68     14.72 o 
   2 -12   5      594.66      594.79     59.73 o 
   3 -12   5     1418.06     1281.32     92.20 o 
   4 -12   5       56.05       41.05     23.29 o 
   5 -12   5        0.02       14.69     19.59 o 
   6 -12   5       88.17       84.64     30.07 o 
   7 -12   5       83.11       97.85     32.83 o 
   8 -12   5      145.84      177.24     28.66 o 
   9 -12   5      639.65      766.51     52.82 o 
  -8 -11   5      544.22      544.73     38.99 o 
  -7 -11   5      256.79      249.89     25.05 o 
  -6 -11   5      124.21       89.88     17.40 o 
  -5 -11   5        2.40       10.55     10.84 o 
  -4 -11   5       20.91        4.20     10.41 o 
  -3 -11   5      402.50      524.94     65.55 o 
  -2 -11   5       63.18       61.81     14.18 o 
  -1 -11   5        9.61        5.89     10.12 o 
   0 -11   5      207.52      173.96     19.58 o 
   1 -11   5       11.98       50.72     12.05 o 
   2 -11   5     1032.81      972.80     40.02 o 
   3 -11   5        3.47        5.93     17.88 o 
   4 -11   5      669.68      746.31     64.21 o 
   5 -11   5        4.11       -1.38     15.68 o 
   6 -11   5      290.92      265.02     32.58 o 
   7 -11   5      548.36      564.17     41.45 o 
   8 -11   5      551.18      542.72     42.05 o 
   9 -11   5       14.40       12.72     16.68 o 
  10 -11   5      108.89       90.05     34.25 o 
  -9 -10   5      976.83     1066.88     62.69 o 
  -8 -10   5      103.82      112.44     28.66 o 
  -7 -10   5       49.94       35.55     12.73 o 
  -6 -10   5        2.15       27.61     16.83 o 
  -5 -10   5      224.57      246.93     21.49 o 
  -4 -10   5     1263.22     1178.24     46.20 o 
  -3 -10   5      679.49      679.59     32.91 o 
  -2 -10   5      833.52      814.72     36.49 o 
  -1 -10   5       21.83       24.71     10.64 o 
   0 -10   5      322.26      372.10     22.87 o 
   1 -10   5     3131.06     3380.91     97.18 o 
   2 -10   5      401.98      404.75     23.23 o 
   3 -10   5        4.83       12.12     11.18 o 
   4 -10   5     1376.92     1213.32     58.92 o 
   5 -10   5      463.31      431.57     34.86 o 
   6 -10   5      239.64      262.93     42.49 o 
   7 -10   5      583.14      631.87     42.21 o 
   8 -10   5      235.27      294.99     30.21 o 
   9 -10   5      499.24      453.25     39.17 o 
  10 -10   5      122.59      186.36     30.05 o 
 -10  -9   5       49.06       19.48     13.42 o 
  -9  -9   5      190.94      236.53     22.29 o 
  -8  -9   5      617.95      545.05     30.30 o 
  -7  -9   5      480.57      477.58     27.71 o 
  -6  -9   5     4172.31     4014.05    113.95 o 
  -5  -9   5      504.77      541.97     50.86 o 
  -4  -9   5      124.05      136.36     16.17 o 
  -3  -9   5      637.99      658.53     30.80 o 
  -2  -9   5       39.36       33.14     10.46 o 
  -1  -9   5       93.90      129.74     15.20 o 
   0  -9   5      669.92      707.25     30.73 o 
   1  -9   5      526.87      464.76     24.03 o 
   2  -9   5      464.61      517.63     27.86 o 
   3  -9   5       79.35      102.32     10.90 o 
   4  -9   5      198.58      239.63     23.21 o 
   5  -9   5     1499.00     1483.42     94.89 o 
   6  -9   5      856.32      822.91     59.10 o 
   7  -9   5        8.61       30.02     13.79 o 
   8  -9   5      798.61      712.15     96.66 o 
   9  -9   5      190.12      186.71     28.49 o 
  10  -9   5        0.46       15.18     21.02 o 
  11  -9   5      110.58       76.09     24.50 o 
 -11  -8   5        7.68       25.33     12.92 o 
 -10  -8   5      126.50      138.02     18.50 o 
  -9  -8   5      918.71      948.30     53.46 o 
  -8  -8   5      355.04      381.75     32.77 o 
  -7  -8   5     1213.69     1074.96     42.61 o 
  -6  -8   5      351.26      360.72     70.44 o 
  -5  -8   5      332.57      364.27     24.33 o 
  -4  -8   5       67.05       80.10     12.52 o 
  -3  -8   5     2387.29     2208.63    117.76 o 
  -2  -8   5     2519.47     2561.05    118.28 o 
  -1  -8   5     2156.48     2156.80     65.36 o 
   0  -8   5      269.32      242.06     13.22 o 
   1  -8   5      405.28      421.54     27.78 o 
   2  -8   5     1322.72     1286.15     37.94 o 
   3  -8   5     1078.54     1041.31     32.88 o 
   4  -8   5       57.55       40.25     16.82 o 
   5  -8   5     2632.27     2482.97     97.55 o 
   6  -8   5      331.73      323.60     66.40 o 
   7  -8   5      152.62      199.09     24.59 o 
   8  -8   5        0.95       22.61     26.20 o 
   9  -8   5      578.69      540.09     41.22 o 
  10  -8   5      716.01      699.66     49.73 o 
  11  -8   5      578.54      609.64     48.59 o 
 -11  -7   5       74.15       77.92     15.44 o 
 -10  -7   5       80.12      116.10     18.19 o 
  -9  -7   5        0.31        5.18      9.50 o 
  -8  -7   5      403.54      351.24     22.50 o 
  -7  -7   5      717.21      717.43     46.07 o 
  -6  -7   5      466.96      498.37     32.20 o 
  -5  -7   5      203.41      158.21     15.04 o 
  -4  -7   5      508.49      550.30     25.69 o 
  -3  -7   5      252.15      333.07     18.69 o 
  -2  -7   5       80.44       85.16     10.85 o 
  -1  -7   5       79.09      113.60     12.11 o 
   0  -7   5       77.39       74.97      7.82 o 
   1  -7   5     3038.11     3474.65     82.82 o 
   2  -7   5       14.23       19.38      6.70 o 
   3  -7   5      906.63      995.88     68.55 o 
   4  -7   5        2.90       19.46      6.94 o 
   5  -7   5      113.42      103.65     17.51 o 
   6  -7   5       12.23        9.06     11.99 o 
   7  -7   5       54.66       50.06     14.38 o 
   8  -7   5        1.36       -1.25     11.60 o 
   9  -7   5      975.49      874.93     77.05 o 
  10  -7   5       15.33        2.22     14.63 o 
  11  -7   5        4.42       -4.01     15.01 o 
 -12  -6   5       82.32       93.15     15.28 o 
 -11  -6   5        9.42       -2.78     11.12 o 
 -10  -6   5       60.36       72.87     13.25 o 
  -9  -6   5      145.41      146.52     17.20 o 
  -8  -6   5       93.84       86.91     12.54 o 
  -7  -6   5      390.57      416.88     22.19 o 
  -6  -6   5      317.27      323.55     15.77 o 
  -5  -6   5        1.53       14.46      4.72 o 
  -4  -6   5       16.23       31.28      5.74 o 
  -3  -6   5       27.73       40.27      8.81 o 
  -2  -6   5       23.42       15.71      5.69 o 
  -1  -6   5      576.42      484.68     21.59 o 
   0  -6   5     2299.97     2419.14     59.09 o 
   1  -6   5     2576.81     2509.70     61.40 o 
   2  -6   5        1.35        2.50      4.24 o 
   3  -6   5      875.48      900.66     28.39 o 
   4  -6   5     5315.55     5267.81    126.71 o 
   5  -6   5     2248.80     2275.86     89.73 o 
   6  -6   5      793.49      726.46     42.07 o 
   7  -6   5     1779.35     1649.25    101.34 o 
   8  -6   5      326.64      336.38     31.14 o 
   9  -6   5     1088.60     1071.41     60.52 o 
  10  -6   5      481.32      546.47     42.88 o 
  11  -6   5      219.22      240.43     33.81 o 
 -13  -5   5       26.82       41.01     12.66 o 
 -12  -5   5      444.77      437.83     25.47 o 
 -11  -5   5       77.23      108.52     14.11 o 
 -10  -5   5      159.95      144.39     14.74 o 
  -9  -5   5       91.00       90.68     11.27 o 
  -8  -5   5      465.51      407.34     21.56 o 
  -7  -5   5      124.44      110.13      8.76 o 
  -6  -5   5      213.79      185.90     12.57 o 
  -5  -5   5       39.28       58.63      6.86 o 
  -4  -5   5       27.68       39.74      6.56 o 
  -3  -5   5      100.12      129.29     12.23 o 
  -2  -5   5      115.38      211.13     13.01 o 
  -1  -5   5      165.19      193.71     12.48 o 
   0  -5   5       51.42       70.74      7.54 o 
   1  -5   5     1170.06     1298.49     35.22 o 
   2  -5   5     1198.11     1401.13     38.11 o 
   3  -5   5      330.13      352.55     19.54 o 
   4  -5   5      949.50      902.60     34.40 o 
   5  -5   5      412.30      343.33     18.39 o 
   6  -5   5       39.30       24.23     16.26 o 
   7  -5   5      624.14      598.00     38.61 o 
   8  -5   5        7.74       13.40     12.73 o 
   9  -5   5       26.10       20.13     17.44 o 
  10  -5   5       25.20       23.33     27.01 o 
  11  -5   5      317.76      310.57     34.54 o 
 -13  -4   5        1.35       17.44     10.11 o 
 -12  -4   5      100.51       95.59     12.95 o 
 -11  -4   5      444.84      512.21     22.46 o 
 -10  -4   5      782.60      853.15     30.18 o 
  -9  -4   5        6.38       11.42      5.52 o 
  -8  -4   5      281.31      296.01     19.32 o 
  -7  -4   5      888.07      828.78     22.86 o 
  -6  -4   5     1171.20     1018.53     43.54 o 
  -5  -4   5     2838.93     2896.40     68.41 o 
  -4  -4   5      589.59      664.76     29.91 o 
  -3  -4   5       88.82      106.91      9.59 o 
  -2  -4   5      550.93      683.05     33.35 o 
  -1  -4   5    15118.92    17495.60    407.75 o 
   0  -4   5     1802.15     1744.43     43.62 o 
   1  -4   5      928.62     1539.39     39.77 o 
   2  -4   5     1311.75     1231.59     33.94 o 
   3  -4   5       34.60       52.83      6.91 o 
   4  -4   5       19.26       37.97      9.72 o 
   5  -4   5     1364.99     1140.33     52.77 o 
   6  -4   5       10.81       23.06      8.28 o 
   7  -4   5       51.48       84.16     17.50 o 
   8  -4   5      132.08      158.06     36.38 o 
   9  -4   5        5.09       -6.91     13.85 o 
  10  -4   5      574.92      559.60     33.46 o 
  11  -4   5      187.02      189.02     23.13 o 
 -14  -3   5       24.40       -1.16     21.67 o 
 -13  -3   5       98.84      121.91     12.87 o 
 -12  -3   5      890.83      806.00     29.05 o 
 -11  -3   5      623.49      613.39     24.59 o 
 -10  -3   5        8.81       14.22      4.92 o 
  -9  -3   5      418.38      392.26     19.99 o 
  -8  -3   5      488.85      448.12     15.96 o 
  -7  -3   5       32.42       32.54      4.70 o 
  -6  -3   5      334.94      419.85     15.73 o 
  -5  -3   5       29.14       37.07      5.90 o 
  -4  -3   5      690.52      670.29     20.04 o 
  -3  -3   5     2803.11     2881.36     66.10 o 
  -2  -3   5     2295.70     2797.70    100.01 o 
  -1  -3   5     2940.36     3338.92     75.13 o 
   0  -3   5        7.58       18.09      4.26 o 
   1  -3   5        4.73        5.13      5.36 o 
   2  -3   5     2593.40     2824.39     66.88 o 
   3  -3   5     1629.39     1976.09     58.96 o 
   4  -3   5     2147.61     2232.50     56.63 o 
   5  -3   5       23.25        7.32     10.47 o 
   6  -3   5       54.45       55.91     10.42 o 
   7  -3   5      102.59       92.52     18.12 o 
   8  -3   5      905.05      833.60     38.27 o 
   9  -3   5        6.07        8.62     16.98 o 
  10  -3   5      451.55      387.99     28.09 o 
  11  -3   5        1.31        0.26     11.81 o 
 -14  -2   5       57.64       36.62     17.33 o 
 -13  -2   5        2.33       27.70     14.53 o 
 -12  -2   5      156.57      131.80     19.10 o 
 -11  -2   5     1714.72     1679.13     39.02 o 
 -10  -2   5    14556.23    15056.37    281.29 o 
  -9  -2   5      733.63      766.33     20.36 o 
  -8  -2   5      710.90      768.76     19.99 o 
  -7  -2   5     1691.96     1676.72     72.72 o 
  -6  -2   5       89.73       81.22      9.64 o 
  -5  -2   5     6801.94     7654.19    199.20 o 
  -4  -2   5     5117.78     5419.66    144.40 o 
  -3  -2   5      163.71      152.53      7.41 o 
  -2  -2   5        6.07       15.74      3.34 o 
  -1  -2   5     8242.83     7719.88    164.02 o 
   0  -2   5     7428.35     7002.29    149.94 o 
   1  -2   5     2727.61     2348.30     56.11 o 
   2  -2   5      366.63      795.47     24.31 o 
   3  -2   5     1097.76     1227.02     50.09 o 
   4  -2   5      942.18     1005.42     30.86 o 
   5  -2   5        1.86        0.61      6.30 o 
   6  -2   5      119.24      154.93     16.21 o 
   7  -2   5        8.13       11.28      7.20 o 
   8  -2   5        4.12        1.63      8.38 o 
   9  -2   5      861.18      957.49     43.35 o 
  10  -2   5      446.83      399.19     35.28 o 
  11  -2   5      427.96      562.41     36.55 o 
 -14  -1   5      363.66      410.39     37.85 o 
 -13  -1   5      181.95      175.66     22.84 o 
 -12  -1   5       20.54       21.71     15.27 o 
 -11  -1   5      288.66      275.02     21.69 o 
 -10  -1   5      581.84      579.41     29.90 o 
  -9  -1   5      253.13      232.95     17.70 o 
  -8  -1   5       59.64       76.76     11.67 o 
  -7  -1   5      143.40      221.38      9.70 o 
  -6  -1   5       34.90       39.43      6.59 o 
  -5  -1   5       32.51       22.21      4.93 o 
  -4  -1   5       66.99       59.40      5.74 o 
  -3  -1   5       65.84       72.81      9.95 o 
  -2  -1   5      178.27      145.73     11.42 o 
  -1  -1   5     3231.95     3561.24     79.50 o 
   0  -1   5     4486.31     4601.54    101.28 o 
   1  -1   5      227.98      322.21     12.99 o 
   2  -1   5     1003.95      890.27     26.60 o 
   3  -1   5       56.18       51.24      6.47 o 
   4  -1   5     1477.10     1628.54     39.55 o 
   5  -1   5     6917.03     7284.46    246.65 o 
   6  -1   5      906.93      902.17     31.47 o 
   7  -1   5      563.43      590.72     25.39 o 
   8  -1   5      623.06      565.41     43.45 o 
   9  -1   5      417.08      436.09     41.67 o 
  10  -1   5      592.21      651.22     36.71 o 
  11  -1   5      123.33      163.53     22.27 o 
 -14   0   5       75.49      120.34     24.43 o 
 -13   0   5      349.94      363.51     27.32 o 
 -12   0   5       22.34       22.98     12.05 o 
 -11   0   5      187.47      153.30     18.07 o 
 -10   0   5     1485.66     1446.27     53.14 o 
  -9   0   5     2109.59     1936.73    123.02 o 
  -8   0   5      554.04      549.92     28.21 o 
  -7   0   5      856.64      777.28     32.96 o 
  -6   0   5       15.17       12.66      3.29 o 
  -5   0   5        2.28        5.47      2.92 o 
  -4   0   5      522.54      464.28     14.64 o 
  -3   0   5     8120.97     8241.47    174.07 o 
  -2   0   5     2625.62     3176.25     65.67 o 
  -1   0   5        0.96       56.50      5.23 o 
   0   0   5     6941.47     6302.05    120.64 o 
   1   0   5     4974.46     4291.31     85.07 o 
   2   0   5    12730.78    12961.65    242.39 o 
   3   0   5     2737.48     2551.53     55.67 o 
   4   0   5      231.63      225.06     11.60 o 
   5   0   5     1890.47     1777.45     49.65 o 
   6   0   5      183.73      176.78     14.16 o 
   7   0   5      190.69      209.24     15.99 o 
   8   0   5     1480.32     1437.64     46.78 o 
   9   0   5      879.77      890.75     42.14 o 
  10   0   5      245.37      252.57     24.89 o 
  11   0   5       36.12       41.83     17.35 o 
 -15   1   5       30.29       65.80     22.31 o 
 -14   1   5      348.96      393.39     54.44 o 
 -13   1   5      494.40      484.33     41.29 o 
 -12   1   5      214.47      152.31     19.11 o 
 -11   1   5       65.78       81.12     14.92 o 
 -10   1   5      568.10      617.43     39.82 o 
  -9   1   5     2785.06     2678.41     81.31 o 
  -8   1   5     2941.80     2897.89    213.91 o 
  -7   1   5      137.76      100.72      4.89 o 
  -6   1   5       15.15       25.39      3.17 o 
  -5   1   5     2822.12     3165.69     62.06 o 
  -4   1   5     1830.83     1943.13     48.38 o 
  -3   1   5        2.61       18.14      4.30 o 
  -2   1   5      706.73      614.53     14.57 o 
  -1   1   5    12070.27    12573.16    233.55 o 
   0   1   5       97.16      144.26      7.28 o 
   1   1   5     4912.62     5628.63    109.73 o 
   2   1   5     1482.08     1639.24     40.00 o 
   3   1   5      179.85      136.23      9.24 o 
   4   1   5      166.45      186.80     11.01 o 
   5   1   5       15.41       34.77      7.57 o 
   6   1   5     1161.10     1165.60     38.58 o 
   7   1   5      428.66      543.51     25.46 o 
   8   1   5     1980.16     1913.49     58.27 o 
   9   1   5     1748.55     1762.60     56.41 o 
  10   1   5       40.82       37.60     14.49 o 
  11   1   5       26.22       24.94     14.30 o 
 -15   2   5        5.44        0.75     18.35 o 
 -14   2   5      647.64      617.66     44.92 o 
 -13   2   5      158.25      132.34     23.49 o 
 -12   2   5      501.88      446.53     32.31 o 
 -11   2   5      123.66      146.14     17.32 o 
 -10   2   5      772.92      741.52     24.41 o 
  -9   2   5      916.77      854.94     34.54 o 
  -8   2   5     1121.24     1055.73     29.39 o 
  -7   2   5     5631.51     5533.17    106.13 o 
  -6   2   5     3683.17     3904.34     76.11 o 
  -5   2   5      310.96      388.66     11.51 o 
  -4   2   5      740.01      540.87     14.19 o 
  -3   2   5       58.72      212.40     12.29 o 
  -2   2   5      861.34      542.77     20.98 o 
  -1   2   5     5721.28     6040.39    115.80 o 
   0   2   5      138.14      109.89      8.64 o 
   1   2   5        0.12       11.49      4.07 o 
   2   2   5     1329.52     1156.46     29.87 o 
   3   2   5     1222.43     1058.41     29.06 o 
   4   2   5      307.14      235.55     13.37 o 
   5   2   5     2391.16     2430.99     64.93 o 
   6   2   5        1.23       -4.10      7.37 o 
   7   2   5       34.50       33.80      9.77 o 
   8   2   5     1436.58     1297.00     45.26 o 
   9   2   5     1016.59      938.28     38.76 o 
  10   2   5        4.57       12.51     11.61 o 
 -15   3   5      373.35      252.01     34.35 o 
 -14   3   5      151.74      199.51     46.56 o 
 -13   3   5      265.46      264.99     11.25 o 
 -12   3   5      226.52      225.77     13.82 o 
 -11   3   5      179.47      162.57     13.59 o 
 -10   3   5        0.96       12.90      5.08 o 
  -9   3   5        0.28        4.25      4.52 o 
  -8   3   5      255.29      252.52     11.72 o 
  -7   3   5     1077.45     1096.33     25.94 o 
  -6   3   5     1689.64     1648.00     35.85 o 
  -5   3   5      205.92      193.97      8.66 o 
  -4   3   5     1258.59     1302.86     28.73 o 
  -3   3   5     1250.71     1377.64     40.50 o 
  -2   3   5      246.21      234.69      8.66 o 
  -1   3   5     1441.28     1411.01     32.48 o 
   0   3   5      310.79      331.73     14.76 o 
   1   3   5       29.83       22.96      4.66 o 
   2   3   5      428.44      405.62     15.60 o 
   3   3   5       95.63      155.23     10.48 o 
   4   3   5     2873.60     2870.09     73.98 o 
   5   3   5      340.24      329.78     18.65 o 
   6   3   5      156.43      150.10     15.07 o 
   7   3   5       20.48       30.38     10.11 o 
   8   3   5      893.34      912.93     50.51 o 
   9   3   5       35.95       24.17     12.27 o 
  10   3   5      465.62      499.74     29.28 o 
 -15   4   5      198.89      265.08     16.58 o 
 -14   4   5      597.96      662.32     28.56 o 
 -13   4   5      236.70      297.15     32.48 o 
 -12   4   5      201.53      208.38     14.54 o 
 -11   4   5      486.79      489.18     39.76 o 
 -10   4   5      102.16      129.94     11.86 o 
  -9   4   5      740.46      691.73     25.11 o 
  -8   4   5      653.71      640.42     28.39 o 
  -7   4   5     4596.32     4549.91     89.57 o 
  -6   4   5      328.92      237.12      9.47 o 
  -5   4   5     7308.01     7964.29    231.41 o 
  -4   4   5      526.81      744.19     23.40 o 
  -3   4   5     1801.11     1645.24     42.34 o 
  -2   4   5      622.87      451.61     13.83 o 
  -1   4   5     5085.53     4973.03    149.37 o 
   0   4   5     5696.75     5841.14    115.30 o 
   1   4   5     3022.70     3344.62     93.51 o 
   2   4   5      458.73      430.43     16.73 o 
   3   4   5     1271.64     1136.61     32.09 o 
   4   4   5      569.86      582.69     24.77 o 
   5   4   5      165.11      172.02     15.79 o 
   6   4   5      219.45      179.78     17.48 o 
   7   4   5       50.08       49.62     11.78 o 
   8   4   5        0.38       -5.95      9.22 o 
   9   4   5      127.39      133.30     19.83 o 
  10   4   5      142.93      107.92     17.29 o 
 -15   5   5       43.41       57.49     16.36 o 
 -14   5   5       23.27       39.05     20.96 o 
 -13   5   5      301.06      252.49     40.72 o 
 -12   5   5       57.05       49.70     17.55 o 
 -11   5   5      100.55       94.54     19.77 o 
 -10   5   5       41.62       37.45      7.57 o 
  -9   5   5       63.27       53.53     10.14 o 
  -8   5   5       71.24       87.03      8.60 o 
  -7   5   5     1240.94     1383.90     40.52 o 
  -6   5   5     3262.34     3499.97     71.05 o 
  -5   5   5     1918.26     2046.31     51.25 o 
  -4   5   5     1355.19     1473.22     30.53 o 
  -3   5   5     1948.66     2105.08     45.52 o 
  -2   5   5      921.44     1012.97     29.24 o 
  -1   5   5      402.77      501.56     23.69 o 
   0   5   5      244.34      331.14     16.24 o 
   1   5   5      124.12      142.86     10.43 o 
   2   5   5      100.18       92.44      9.36 o 
   3   5   5       26.09       22.21      7.30 o 
   4   5   5      495.27      432.68     22.65 o 
   5   5   5      242.45      245.19     18.32 o 
   6   5   5      186.36      241.26     19.58 o 
   7   5   5       11.68        5.64      9.46 o 
   8   5   5       29.92       43.48     12.63 o 
   9   5   5      363.47      365.94     26.70 o 
 -15   6   5      161.21      181.44     32.87 o 
 -14   6   5      103.38      123.97     39.99 o 
 -13   6   5      256.05      342.39     65.17 o 
 -12   6   5      364.26      414.39     51.27 o 
 -11   6   5     2291.69     2151.52     89.71 o 
 -10   6   5     1057.63     1052.23     54.50 o 
  -9   6   5       33.31       47.96     13.15 o 
  -8   6   5     2196.56     2246.44     76.70 o 
  -7   6   5     6118.36     5735.43    112.68 o 
  -6   6   5       96.29       93.05      7.48 o 
  -5   6   5     4611.50     4726.07     84.58 o 
  -4   6   5      172.98      133.61      8.31 o 
  -3   6   5     1238.26     1331.96     32.16 o 
  -2   6   5      261.51      189.79     13.50 o 
  -1   6   5     2090.84     1902.48     59.13 o 
   0   6   5      383.02      387.42     15.90 o 
   1   6   5     1235.20     1246.70     34.13 o 
   2   6   5       23.64       27.69      8.11 o 
   3   6   5      281.99      286.03     17.82 o 
   4   6   5      616.94      614.42     27.20 o 
   5   6   5      417.41      434.18     24.28 o 
   6   6   5     1120.04     1207.22     44.16 o 
   7   6   5      162.40      182.28     19.59 o 
   8   6   5       36.94       36.25     13.05 o 
   9   6   5        0.53       -3.95     11.90 o 
 -15   7   5        0.81      -30.45     34.80 o 
 -14   7   5       37.57       25.77     28.53 o 
 -13   7   5       28.43       28.68     19.21 o 
 -12   7   5        0.42       -7.20     15.03 o 
 -11   7   5        8.64        0.97     13.68 o 
 -10   7   5      118.19      169.81     22.18 o 
  -9   7   5        4.18       11.05     10.49 o 
  -8   7   5      277.19      347.12     19.83 o 
  -7   7   5      161.45      116.58     10.13 o 
  -6   7   5     2255.38     2228.90     56.41 o 
  -5   7   5      188.20      243.37     19.15 o 
  -4   7   5     1326.13     1397.56     34.35 o 
  -3   7   5        1.44       -0.85      6.15 o 
  -2   7   5        2.08       15.14      4.80 o 
  -1   7   5      763.42      694.48     22.35 o 
   0   7   5      158.50      133.23     10.96 o 
   1   7   5      156.10      169.21     12.44 o 
   2   7   5      330.02      364.77     19.80 o 
   3   7   5       27.25       24.82      9.39 o 
   4   7   5     1882.73     1883.59     57.72 o 
   5   7   5     1233.36     1260.22     60.25 o 
   6   7   5     1480.44     1505.00     74.26 o 
   7   7   5      140.21      153.79     19.11 o 
   8   7   5        4.32       12.35     13.46 o 
 -14   8   5       56.53        2.70     36.45 o 
 -13   8   5      248.81      219.96     40.68 o 
 -12   8   5       64.05       95.94     21.68 o 
 -11   8   5     1113.00     1072.82     56.06 o 
 -10   8   5      452.23      495.57     34.82 o 
  -9   8   5      271.79      295.36     34.74 o 
  -8   8   5     1496.50     1531.58     51.29 o 
  -7   8   5        9.42       16.11      8.15 o 
  -6   8   5     2539.02     2717.41     67.83 o 
  -5   8   5      358.20      415.28     21.55 o 
  -4   8   5      643.38      592.25     22.19 o 
  -3   8   5     1773.12     1643.90     75.19 o 
  -2   8   5      456.30      480.73     18.30 o 
  -1   8   5     1859.59     1789.34     56.00 o 
   0   8   5     1386.01     1379.81     40.53 o 
   1   8   5       37.20       29.15      8.33 o 
   2   8   5      475.67      430.10     22.52 o 
   3   8   5      182.37      190.24     17.62 o 
   4   8   5      653.23      628.73     30.26 o 
   5   8   5      121.57       80.92     15.97 o 
   6   8   5       11.83       26.24     11.67 o 
   7   8   5      165.50      170.37     20.80 o 
 -14   9   5      422.06      459.41     71.52 o 
 -13   9   5       22.79      -15.02     32.38 o 
 -12   9   5       74.87       76.12     41.14 o 
 -11   9   5       31.14       17.39     28.44 o 
 -10   9   5        6.84       16.78     13.72 o 
  -9   9   5      488.74      571.06     43.29 o 
  -8   9   5      161.04      174.25     20.82 o 
  -7   9   5      397.79      453.73     23.53 o 
  -6   9   5      679.82      619.93     24.06 o 
  -5   9   5       46.55       45.05      8.85 o 
  -4   9   5      171.88      200.18     13.49 o 
  -3   9   5       17.30        9.63      6.76 o 
  -2   9   5      713.81      675.61     30.01 o 
  -1   9   5        6.56       12.96      6.76 o 
   0   9   5      705.57      696.72     32.46 o 
   1   9   5     2587.35     2627.12     77.32 o 
   2   9   5       21.75       26.58     10.52 o 
   3   9   5      226.88      227.32     20.45 o 
   4   9   5      262.20      274.66     21.68 o 
   5   9   5      380.30      306.71     23.95 o 
   6   9   5       73.29       63.12     18.52 o 
   7   9   5      182.13      204.20     23.22 o 
 -14  10   5       22.95        5.34     40.63 o 
 -13  10   5        0.46      -24.74     33.71 o 
 -12  10   5       29.91       15.21     36.74 o 
 -11  10   5      196.95      243.29     55.81 o 
 -10  10   5     1091.60      806.99     83.44 o 
  -9  10   5      364.12      430.70     60.50 o 
  -8  10   5      355.64      376.56     53.69 o 
  -7  10   5      121.73      148.12     16.45 o 
  -6  10   5      153.83      139.47     15.72 o 
  -5  10   5      671.69      733.27     27.94 o 
  -4  10   5      687.99      681.14     26.41 o 
  -3  10   5       21.32       20.62      8.09 o 
  -2  10   5      406.82      384.56     22.86 o 
  -1  10   5      287.27      288.33     24.23 o 
   0  10   5       53.50       74.80     12.14 o 
   1  10   5     1170.43     1157.87     46.97 o 
   2  10   5     1502.21     1434.56     48.68 o 
   3  10   5        1.97        1.63      9.76 o 
   4  10   5      293.77      241.32     26.57 o 
   5  10   5       12.62       26.52     13.89 o 
   6  10   5       16.07       33.50     14.14 o 
 -13  11   5        2.11       30.62     42.24 o 
 -12  11   5      155.27      144.98     49.66 o 
 -11  11   5      386.83      255.35     58.16 o 
 -10  11   5        0.90      -26.27     26.27 o 
  -9  11   5      258.39      332.56     55.32 o 
  -8  11   5      414.88      495.50     63.43 o 
  -7  11   5      262.96      300.04     49.79 o 
  -6  11   5       46.78       62.60     18.32 o 
  -5  11   5      119.50      126.89     28.01 o 
  -4  11   5       95.34      107.36     13.04 o 
  -3  11   5      567.95      477.41     40.92 o 
  -2  11   5      368.39      405.88     33.57 o 
  -1  11   5      158.13      152.02     30.41 o 
   0  11   5       70.54       70.51     16.59 o 
   1  11   5       66.66       38.21     11.94 o 
   2  11   5       15.74        7.27     10.78 o 
   3  11   5       17.86       48.41     13.32 o 
   4  11   5       97.87       75.20     26.82 o 
   5  11   5      110.02      133.60     20.20 o 
 -12  12   5      146.58       99.61     45.21 o 
 -11  12   5       30.70       69.05     41.75 o 
 -10  12   5       67.53      124.36     46.38 o 
  -9  12   5      563.68      599.63     73.70 o 
  -8  12   5      616.80      763.88     83.28 o 
  -7  12   5      621.77      653.86     73.80 o 
  -6  12   5      201.35      243.28     45.03 o 
  -5  12   5        2.10       25.70     16.80 o 
  -4  12   5      569.26      610.37     34.31 o 
  -3  12   5      723.80      738.79     49.06 o 
  -2  12   5       49.69       48.37     21.00 o 
  -1  12   5      355.84      348.82     26.97 o 
   0  12   5     1378.60     1306.11     54.53 o 
   1  12   5      232.48      309.76     43.67 o 
   2  12   5      944.56      910.37    147.55 o 
   3  12   5      226.38      235.38     23.56 o 
   4  12   5      115.58       95.78     18.11 o 
 -11  13   5      297.08      327.95     72.72 o 
 -10  13   5       59.95       14.13     34.54 o 
  -9  13   5       78.55      172.59     54.20 o 
  -8  13   5        0.26       45.90     32.78 o 
  -7  13   5        4.65       12.69     26.72 o 
  -6  13   5       62.67       16.12     26.38 o 
  -5  13   5      198.15      241.85     61.93 o 
  -4  13   5      217.57      218.34     31.52 o 
  -3  13   5      758.57      795.79     58.70 o 
  -2  13   5      235.30      301.55     35.97 o 
  -1  13   5      543.29      473.23     42.34 o 
   0  13   5      299.17      242.82     35.63 o 
   1  13   5      545.17      549.88     46.51 o 
   2  13   5        8.58       34.04     23.47 o 
 -10  14   5       48.46       32.48     40.78 o 
  -9  14   5      138.17      238.63     61.00 o 
  -8  14   5      152.76      223.10     54.78 o 
  -7  14   5      416.10      450.41     69.27 o 
  -6  14   5      110.97      132.89     44.03 o 
  -5  14   5       67.78      106.22     40.73 o 
  -4  14   5      140.24       84.09     24.30 o 
  -3  14   5      291.47      296.38     35.63 o 
  -2  14   5      291.45      319.41     37.72 o 
  -1  14   5       61.11       66.69     24.65 o 
   0  14   5        3.99       -3.75     20.50 o 
   1  14   5        2.15        9.58     32.32 o 
  -8  15   5      143.70      163.90     54.96 o 
  -7  15   5       26.39       15.20     35.02 o 
  -6  15   5       60.88       60.70     36.93 o 
  -5  15   5       15.40      -31.02     31.02 o 
  -4  15   5      127.58      124.64     30.05 o 
  -3  15   5      106.08       79.05     26.75 o 
  -2  15   5      190.38      279.32     39.67 o 
  -1 -15   6      301.88      435.86     59.46 o 
   0 -15   6      180.85      270.87     53.15 o 
   1 -15   6      394.97      466.44     60.76 o 
   2 -15   6      570.52      704.92     74.28 o 
   3 -15   6      166.24      142.33     41.44 o 
   4 -15   6       11.04      -12.44     23.96 o 
  -4 -14   6      269.59      328.11     38.50 o 
  -3 -14   6       61.02       76.54     19.51 o 
  -2 -14   6       32.20       23.05     15.90 o 
  -1 -14   6      131.56      136.79     21.80 o 
   0 -14   6        6.35       25.36     26.59 o 
   1 -14   6       89.57       73.45     33.38 o 
   2 -14   6      312.36      333.90     56.73 o 
   3 -14   6       14.86      -20.29     20.29 o 
   4 -14   6      194.56      224.44     48.79 o 
   5 -14   6      102.25       65.57     31.84 o 
   6 -14   6      114.83       94.59     35.75 o 
  -6 -13   6      126.69      142.71     21.81 o 
  -5 -13   6       88.10      105.49     19.56 o 
  -4 -13   6      221.30      217.40     25.03 o 
  -3 -13   6      460.06      486.41     32.48 o 
  -2 -13   6       55.46       61.89     16.91 o 
  -1 -13   6       51.92       48.59     15.45 o 
   0 -13   6     1753.34     1776.96     67.03 o 
   1 -13   6     2634.45     2795.57    162.89 o 
   2 -13   6      490.26      565.08     61.88 o 
   3 -13   6      599.77      553.55     61.35 o 
   4 -13   6       41.66       33.99     22.86 o 
   5 -13   6        2.66       23.68     24.47 o 
   6 -13   6      294.11      278.43     51.52 o 
   7 -13   6      267.17      303.26     54.05 o 
  -7 -12   6       90.01       75.31     17.90 o 
  -6 -12   6       12.55       -7.22     12.89 o 
  -5 -12   6       18.66        6.39     17.92 o 
  -4 -12   6        5.64       11.91     12.85 o 
  -3 -12   6     1011.00     1064.29     60.47 o 
  -2 -12   6      302.09      303.80     26.32 o 
  -1 -12   6       21.31       15.78     12.04 o 
   0 -12   6        6.04        9.14     11.97 o 
   1 -12   6      472.58      433.41     39.77 o 
   2 -12   6      151.65      155.18     37.58 o 
   3 -12   6      134.20      102.17     28.87 o 
   4 -12   6      752.62      679.32     66.16 o 
   5 -12   6      211.40      178.21     39.52 o 
   6 -12   6      205.57      174.49     39.87 o 
   7 -12   6      347.14      389.32     52.77 o 
   8 -12   6      160.56      211.16     43.76 o 
  -8 -11   6      343.89      308.86     27.27 o 
  -7 -11   6      137.57      103.58     28.66 o 
  -6 -11   6        4.65       13.99     15.17 o 
  -5 -11   6        1.29        2.23     10.94 o 
  -4 -11   6      250.17      232.33     23.57 o 
  -3 -11   6     1044.25      964.45     42.95 o 
  -2 -11   6     2471.55     2546.48     81.20 o 
  -1 -11   6      305.38      309.13     23.74 o 
   0 -11   6      153.81      161.04     19.15 o 
   1 -11   6       65.11       56.04     13.36 o 
   2 -11   6     1620.95     1804.60    113.52 o 
   3 -11   6      527.56      488.84     52.01 o 
   4 -11   6      229.57      277.20     46.15 o 
   5 -11   6      369.15      383.32     47.84 o 
   6 -11   6      936.16      816.61     51.39 o 
   7 -11   6      477.32      597.46     48.13 o 
   8 -11   6       99.06       35.54     19.31 o 
   9 -11   6      412.61      462.76     40.86 o 
  -9 -10   6        4.55       17.53     13.63 o 
  -8 -10   6      133.42      156.49     20.44 o 
  -7 -10   6      627.97      604.97     33.23 o 
  -6 -10   6     1396.52     1386.45     52.95 o 
  -5 -10   6        2.54       17.08     10.86 o 
  -4 -10   6      139.39      159.36     18.82 o 
  -3 -10   6       17.28       36.35     11.93 o 
  -2 -10   6        1.08       10.88      9.76 o 
  -1 -10   6       53.36       82.29     13.55 o 
   0 -10   6      640.45      680.03     43.16 o 
   1 -10   6     3167.70     3292.67    102.75 o 
   2 -10   6      244.40      238.60     19.50 o 
   3 -10   6        0.53       14.83     15.69 o 
   4 -10   6      377.39      352.09     29.08 o 
   5 -10   6      797.97      919.77     73.39 o 
   6 -10   6      323.62      301.79     29.65 o 
   7 -10   6      204.54      209.43     28.39 o 
   8 -10   6      603.61      554.18     42.23 o 
   9 -10   6       17.55        9.48     16.42 o 
 -10  -9   6       84.38       81.69     16.72 o 
  -9  -9   6        2.02        4.81     17.09 o 
  -8  -9   6      470.57      448.56     27.83 o 
  -7  -9   6     1604.61     1541.51     56.08 o 
  -6  -9   6      827.07      751.63     34.93 o 
  -5  -9   6        4.63        1.99      9.12 o 
  -4  -9   6     2066.98     1954.98     64.25 o 
  -3  -9   6     1516.97     1524.91     53.24 o 
  -2  -9   6     1114.06     1104.22     42.27 o 
  -1  -9   6     1254.83     1362.70     48.53 o 
   0  -9   6     1482.14     1576.65     84.59 o 
   1  -9   6      137.36      155.81     16.98 o 
   2  -9   6        8.16       20.82      7.18 o 
   3  -9   6     1745.38     1795.80     50.86 o 
   4  -9   6      815.99      821.74     45.19 o 
   5  -9   6      450.84      393.47     31.10 o 
   6  -9   6      958.68      950.05     52.65 o 
   7  -9   6       30.34       18.69     14.17 o 
   8  -9   6       38.57       66.13     19.08 o 
   9  -9   6      259.33      328.49     34.92 o 
  10  -9   6       50.94       55.14     20.39 o 
 -11  -8   6      151.88      173.96     19.24 o 
 -10  -8   6      496.80      530.00     29.30 o 
  -9  -8   6      233.40      244.15     30.47 o 
  -8  -8   6       73.91       86.44     14.35 o 
  -7  -8   6      302.76      299.03     21.46 o 
  -6  -8   6      490.26      511.84     26.90 o 
  -5  -8   6     1053.94      928.36     37.47 o 
  -4  -8   6       24.31       51.31     11.17 o 
  -3  -8   6      517.31      561.79     40.79 o 
  -2  -8   6      437.41      428.14     22.96 o 
  -1  -8   6      180.69      208.39     16.40 o 
   0  -8   6      193.89      270.07     18.25 o 
   1  -8   6      155.81      157.99     12.21 o 
   2  -8   6      703.71      715.23     25.88 o 
   3  -8   6        7.56       14.99      8.50 o 
   4  -8   6      845.76      816.38     44.12 o 
   5  -8   6      442.55      425.06     38.28 o 
   6  -8   6        4.87       21.47     24.90 o 
   7  -8   6      268.08      306.58     40.96 o 
   8  -8   6        6.32       -6.43     15.13 o 
   9  -8   6      181.93      193.62     29.19 o 
  10  -8   6       71.01       66.69     26.10 o 
 -12  -7   6       82.51       92.97     23.27 o 
 -11  -7   6        9.42       17.17     11.00 o 
 -10  -7   6       57.23       58.46     13.27 o 
  -9  -7   6       24.52       33.24     10.32 o 
  -8  -7   6      949.38      859.31     36.59 o 
  -7  -7   6     1422.33     1276.96     46.50 o 
  -6  -7   6       88.93       83.27     12.09 o 
  -5  -7   6       31.20       16.46      8.27 o 
  -4  -7   6      685.25      664.62     28.98 o 
  -3  -7   6      198.90      197.06     15.27 o 
  -2  -7   6     1548.64     1546.95     78.94 o 
  -1  -7   6     5351.14     5739.81    243.94 o 
   0  -7   6      171.28      153.45     10.84 o 
   1  -7   6      703.82      651.57     23.12 o 
   2  -7   6       13.13       16.94      6.72 o 
   3  -7   6      427.89      473.54     21.20 o 
   4  -7   6     4017.64     3965.69    111.56 o 
   5  -7   6     7094.47     6882.08    358.25 o 
   6  -7   6       53.84       62.74     16.37 o 
   7  -7   6      194.08      176.94     25.16 o 
   8  -7   6       48.43       33.79     15.63 o 
   9  -7   6      375.50      382.66     36.72 o 
  10  -7   6      311.89      339.43     58.84 o 
  11  -7   6      106.76      100.93     27.06 o 
 -12  -6   6      210.63      301.92     23.14 o 
 -11  -6   6       52.50       36.81     11.28 o 
 -10  -6   6      765.31      798.41     42.94 o 
  -9  -6   6      158.63      177.72     20.00 o 
  -8  -6   6      326.43      314.59     19.93 o 
  -7  -6   6       72.60       69.46     11.14 o 
  -6  -6   6      155.59      181.19     15.14 o 
  -5  -6   6       26.00       42.96      9.25 o 
  -4  -6   6     6171.97     6825.00    189.65 o 
  -3  -6   6       96.44       69.57      9.79 o 
  -2  -6   6        9.06        5.71      5.34 o 
  -1  -6   6      477.21      529.97     23.45 o 
   0  -6   6      111.96      151.55      9.90 o 
   1  -6   6     1037.29     1073.78     32.25 o 
   2  -6   6      365.25      548.86     20.90 o 
   3  -6   6     1152.19     1385.77     50.09 o 
   4  -6   6      543.91      558.25     31.59 o 
   5  -6   6      553.68      542.69     35.19 o 
   6  -6   6      205.55      208.09     26.28 o 
   7  -6   6       31.12       26.20     13.49 o 
   8  -6   6     1277.49     1117.57     61.53 o 
   9  -6   6      800.25      806.47     53.07 o 
  10  -6   6       66.90       59.35     21.05 o 
  11  -6   6      567.66      605.48     50.31 o 
 -13  -5   6       10.21        8.00     10.74 o 
 -12  -5   6      137.52      161.93     16.43 o 
 -11  -5   6     1044.67     1076.66     59.86 o 
 -10  -5   6       40.43       40.24      9.63 o 
  -9  -5   6        2.64        7.38      7.83 o 
  -8  -5   6      207.08      172.55     15.14 o 
  -7  -5   6      497.73      445.34     24.26 o 
  -6  -5   6      391.15      304.18     14.03 o 
  -5  -5   6     5810.29     6060.43    134.05 o 
  -4  -5   6      194.95      181.53     12.52 o 
  -3  -5   6       23.02       33.53      7.54 o 
  -2  -5   6       19.82        9.87      6.02 o 
  -1  -5   6      404.88      483.56     18.14 o 
   0  -5   6     3353.33     3528.90     82.05 o 
   1  -5   6     4620.85     4637.27    119.65 o 
   2  -5   6     1265.79     1366.03     38.58 o 
   3  -5   6      212.00      255.11     13.58 o 
   4  -5   6      890.10      945.74     43.74 o 
   5  -5   6        0.75       -4.13      6.90 o 
   6  -5   6     1023.06     1088.76     55.53 o 
   7  -5   6      590.28      551.74     79.69 o 
   8  -5   6      521.45      537.17     40.50 o 
   9  -5   6      542.04      491.41     40.42 o 
  10  -5   6       46.86       39.65     14.60 o 
  11  -5   6      278.22      280.09     28.15 o 
 -13  -4   6      263.73      226.84     16.77 o 
 -12  -4   6      100.14       97.27     15.38 o 
 -11  -4   6      314.49      307.16     19.47 o 
 -10  -4   6     1118.83     1110.97     32.69 o 
  -9  -4   6       53.91       52.64      7.97 o 
  -8  -4   6        4.94        7.76      5.56 o 
  -7  -4   6        1.54        5.03      4.14 o 
  -6  -4   6       22.30       30.60      5.56 o 
  -5  -4   6       23.59       26.58      4.68 o 
  -4  -4   6      551.58      609.03     23.95 o 
  -3  -4   6      554.41      592.37     23.21 o 
  -2  -4   6     1982.38     2423.56     66.91 o 
  -1  -4   6        4.98       14.59      4.02 o 
   0  -4   6      313.35      416.24     15.85 o 
   1  -4   6     2689.03     2559.41     62.28 o 
   2  -4   6      255.92      174.26     10.99 o 
   3  -4   6      497.06      608.73     22.24 o 
   4  -4   6       24.39       27.26      9.01 o 
   5  -4   6      964.19      951.07     70.53 o 
   6  -4   6      311.43      319.67     65.81 o 
   7  -4   6      539.62      615.08     40.72 o 
   8  -4   6       35.99       26.20     18.99 o 
   9  -4   6        9.81        3.52     12.81 o 
  10  -4   6      319.70      283.93     27.11 o 
  11  -4   6       15.25        5.69     14.30 o 
 -14  -3   6       56.71       29.20     24.60 o 
 -13  -3   6      422.37      315.60     38.06 o 
 -12  -3   6       88.76       77.88      9.00 o 
 -11  -3   6       50.68       76.80      6.97 o 
 -10  -3   6       40.40       41.13      5.88 o 
  -9  -3   6      295.37      295.48     12.05 o 
  -8  -3   6      456.89      484.48     21.50 o 
  -7  -3   6      239.85      211.92     11.22 o 
  -6  -3   6      345.21      363.88     20.17 o 
  -5  -3   6     1177.50     1173.48     32.41 o 
  -4  -3   6     2462.37     2434.92     57.94 o 
  -3  -3   6     2184.70     2335.15     63.87 o 
  -2  -3   6     2725.41     3228.23     90.90 o 
  -1  -3   6      509.36      539.36     18.00 o 
   0  -3   6      301.59      589.25     19.45 o 
   1  -3   6    14097.17    14082.05    296.48 o 
   2  -3   6     3091.18     3224.33     76.61 o 
   3  -3   6      295.77      299.82     18.86 o 
   4  -3   6      164.17      165.33     23.49 o 
   5  -3   6       87.41       91.50     26.00 o 
   6  -3   6       48.44       52.38     11.34 o 
   7  -3   6      178.14      129.43     16.90 o 
   8  -3   6       21.73       39.83     12.54 o 
   9  -3   6      635.51      615.32     34.72 o 
  10  -3   6      118.84      162.77     22.56 o 
  11  -3   6        7.28        0.15     12.82 o 
 -14  -2   6      181.79      195.36     29.49 o 
 -13  -2   6      223.09      231.23     25.24 o 
 -12  -2   6      859.26      764.33     39.00 o 
 -11  -2   6      792.79      682.61     35.08 o 
 -10  -2   6      522.37      546.59     29.99 o 
  -9  -2   6      795.89      805.19     20.82 o 
  -8  -2   6      160.48      137.55     10.40 o 
  -7  -2   6      307.46      325.65     13.68 o 
  -6  -2   6     2166.37     2496.83     60.05 o 
  -5  -2   6     1731.89     2112.15     53.64 o 
  -4  -2   6       45.21       58.54      9.54 o 
  -3  -2   6      378.92      382.57     13.71 o 
  -2  -2   6      859.65      811.83     23.32 o 
  -1  -2   6     1079.41     1324.68     44.54 o 
   0  -2   6       26.86       11.26      4.10 o 
   1  -2   6     1416.44     2022.64     50.71 o 
   2  -2   6     2837.79     2766.43     66.99 o 
   3  -2   6       67.81       89.03      9.07 o 
   4  -2   6       11.98       19.79      6.61 o 
   5  -2   6      173.90      217.02     14.59 o 
   6  -2   6       19.75       21.26      7.77 o 
   7  -2   6       26.45       24.09      8.61 o 
   8  -2   6      725.56      706.87     36.20 o 
   9  -2   6       22.19        6.73     11.49 o 
  10  -2   6      409.59      425.85     30.60 o 
  11  -2   6      571.17      633.19     41.07 o 
 -14  -1   6      188.89      243.28     27.04 o 
 -13  -1   6        4.43       -4.47     12.95 o 
 -12  -1   6       22.01       38.80     13.68 o 
 -11  -1   6       22.84       22.44     10.96 o 
 -10  -1   6        2.17        5.06      9.68 o 
  -9  -1   6     3483.56     3480.44    192.36 o 
  -8  -1   6     2093.69     2202.57     57.41 o 
  -7  -1   6      791.69      833.37     24.66 o 
  -6  -1   6     3102.68     3422.45    102.20 o 
  -5  -1   6      240.18      215.52     18.53 o 
  -4  -1   6      721.25      669.35     22.88 o 
  -3  -1   6     4106.61     3808.17     90.52 o 
  -2  -1   6      106.61      132.52      6.88 o 
  -1  -1   6     1311.96     1293.40     40.11 o 
   0  -1   6     2159.44     2182.40     47.02 o 
   1  -1   6     4123.36     3560.29     72.94 o 
   2  -1   6     1552.99     1366.61     37.98 o 
   3  -1   6     2143.18     2297.26     51.99 o 
   4  -1   6      128.27      147.37     10.75 o 
   5  -1   6      618.29      628.03     25.04 o 
   6  -1   6      179.26      199.88     18.44 o 
   7  -1   6       28.14       32.83      9.25 o 
   8  -1   6     3631.42     3600.73    109.85 o 
   9  -1   6       21.19       31.65     18.22 o 
  10  -1   6      899.18      980.54     47.59 o 
  11  -1   6       39.14       48.93     15.96 o 
 -15   0   6        0.32      -17.10     17.10 o 
 -14   0   6      501.91      544.73     42.83 o 
 -13   0   6      252.80      250.99     24.86 o 
 -12   0   6       85.56       85.67     15.33 o 
 -11   0   6      303.39      279.59     27.76 o 
 -10   0   6     3643.10     3087.42    117.85 o 
  -9   0   6       75.34       94.25     24.09 o 
  -8   0   6     1955.63     2030.84     63.84 o 
  -7   0   6     1990.10     1874.06     46.21 o 
  -6   0   6       12.60       21.53      4.27 o 
  -5   0   6      900.77      990.93     26.94 o 
  -4   0   6     2766.56     3065.81     69.54 o 
  -3   0   6     1246.96     1225.95     31.67 o 
  -2   0   6     3807.37     3382.18     67.75 o 
  -1   0   6      531.17      484.17     14.81 o 
   0   0   6     2004.64     2058.76     44.91 o 
   1   0   6     3760.48     3925.91     79.74 o 
   2   0   6      514.79      533.73     17.75 o 
   3   0   6      919.19      869.46     25.18 o 
   4   0   6       50.16       66.89      8.10 o 
   5   0   6      273.81      252.08     16.39 o 
   6   0   6      958.87     1072.61     37.23 o 
   7   0   6     1091.95     1078.35     82.37 o 
   8   0   6      305.47      285.23     34.85 o 
   9   0   6      283.94      316.93     31.69 o 
  10   0   6      381.77      389.60     30.14 o 
 -15   1   6      213.67      274.09     78.70 o 
 -14   1   6      190.29      196.08     29.24 o 
 -13   1   6       26.86       39.61     14.85 o 
 -12   1   6      257.87      260.00     22.59 o 
 -11   1   6       14.33        9.35     15.28 o 
 -10   1   6        1.10       13.64      9.78 o 
  -9   1   6     1890.98     1878.96     64.28 o 
  -8   1   6     1480.34     1363.95     32.74 o 
  -7   1   6     3424.68     3072.17     61.77 o 
  -6   1   6       99.00       90.03      5.62 o 
  -5   1   6      958.37     1186.49     27.07 o 
  -4   1   6     1393.87     1025.57     23.94 o 
  -3   1   6     5526.46     5115.79     98.60 o 
  -2   1   6     6064.01     5942.59    114.21 o 
  -1   1   6       73.29      126.38      8.21 o 
   0   1   6        9.29       22.10      4.27 o 
   1   1   6       82.48      162.77      9.14 o 
   2   1   6     1479.28     1145.36     34.01 o 
   3   1   6       93.63       57.80      9.83 o 
   4   1   6     1732.57     1682.24    120.74 o 
   5   1   6      827.71      928.92     48.72 o 
   6   1   6        7.92       18.39      8.36 o 
   7   1   6      564.58      616.45     28.49 o 
   8   1   6        0.47        6.43      9.62 o 
   9   1   6       96.63      100.99     18.32 o 
  10   1   6      609.74      584.61     36.76 o 
 -15   2   6        4.74        3.24     18.05 o 
 -14   2   6       53.05       46.51     20.40 o 
 -13   2   6      109.61      131.95     25.07 o 
 -12   2   6      221.58      232.20     22.24 o 
 -11   2   6       29.79       35.06     11.62 o 
 -10   2   6      173.74      145.02     20.02 o 
  -9   2   6      299.85      375.25     14.85 o 
  -8   2   6     1328.68     1297.94     29.74 o 
  -7   2   6     1206.31     1212.17     28.84 o 
  -6   2   6     1145.52     1174.12     27.17 o 
  -5   2   6      291.21      339.04     10.87 o 
  -4   2   6      574.26      556.76     14.84 o 
  -3   2   6     6260.64     6432.07    122.93 o 
  -2   2   6     2142.40     1958.31     43.51 o 
  -1   2   6      146.86      109.23      7.01 o 
   0   2   6      385.12      358.83     13.33 o 
   1   2   6      136.63      143.94      8.67 o 
   2   2   6      218.43      198.72     11.76 o 
   3   2   6      678.35      652.72     22.00 o 
   4   2   6     1089.26     1144.04     37.33 o 
   5   2   6     1074.87     1036.83     36.30 o 
   6   2   6       92.97       95.44     13.05 o 
   7   2   6     1033.17     1038.89     98.51 o 
   8   2   6      764.38      738.85     35.06 o 
   9   2   6       52.23       59.45     14.49 o 
  10   2   6       24.34       40.05     15.12 o 
 -15   3   6       41.10       55.70     22.43 o 
 -14   3   6      797.69      884.02     56.45 o 
 -13   3   6        7.35       -0.27     15.86 o 
 -12   3   6      310.55      295.55     29.98 o 
 -11   3   6        5.10       11.61      7.43 o 
 -10   3   6      520.26      590.19     29.68 o 
  -9   3   6       25.92       29.57      6.04 o 
  -8   3   6     1724.96     1667.20     37.38 o 
  -7   3   6     2567.31     2420.68     50.88 o 
  -6   3   6     1611.52     1505.00     38.75 o 
  -5   3   6      426.09      369.71     11.58 o 
  -4   3   6     4769.87     4758.99    105.82 o 
  -3   3   6     1592.36     1375.10     48.21 o 
  -2   3   6     4301.15     3996.62     79.62 o 
  -1   3   6       85.97       66.23      6.25 o 
   0   3   6     1303.07     1187.02     30.29 o 
   1   3   6       66.24       81.03      8.01 o 
   2   3   6     1828.35     1724.17     59.47 o 
   3   3   6      161.46      153.41     17.10 o 
   4   3   6      984.65      935.21     37.87 o 
   5   3   6       65.87       47.43      9.86 o 
   6   3   6      456.99      484.44     25.04 o 
   7   3   6       71.47       48.34     12.34 o 
   8   3   6      514.06      470.94     44.64 o 
   9   3   6      311.81      338.37     24.95 o 
 -15   4   6      155.79      130.99     28.09 o 
 -14   4   6      321.43      296.15     15.61 o 
 -13   4   6      111.08       92.51     11.78 o 
 -12   4   6        2.15        3.05      6.31 o 
 -11   4   6     1408.70     1532.81     42.77 o 
 -10   4   6     1019.47      942.62     64.33 o 
  -9   4   6       52.40       43.71      7.32 o 
  -8   4   6       25.66       50.46      5.78 o 
  -7   4   6        0.53       14.04      8.84 o 
  -6   4   6       66.56      151.64      7.83 o 
  -5   4   6      175.97      201.95     14.21 o 
  -4   4   6      419.60      494.56     16.02 o 
  -3   4   6      233.27      217.36     11.77 o 
  -2   4   6      617.65      627.84     18.00 o 
  -1   4   6     6686.22     7487.45    144.95 o 
   0   4   6      440.36      458.58     16.60 o 
   1   4   6      357.80      331.50     14.55 o 
   2   4   6        2.32        4.63      5.46 o 
   3   4   6     2154.82     2091.67     58.38 o 
   4   4   6     1431.16     1420.90     62.62 o 
   5   4   6        4.39       17.81      8.69 o 
   6   4   6      126.91      110.54     14.82 o 
   7   4   6       32.72       30.31     11.14 o 
   8   4   6       93.33      103.60     16.14 o 
   9   4   6      672.72      758.23     37.20 o 
 -15   5   6       46.72       36.26     22.44 o 
 -14   5   6      204.25      169.98     29.01 o 
 -13   5   6      324.92      381.36     62.45 o 
 -12   5   6       30.37       29.59     15.55 o 
 -11   5   6      189.39      219.52     24.38 o 
 -10   5   6      315.22      280.43     15.48 o 
  -9   5   6      122.41      166.86     15.40 o 
  -8   5   6      781.92      707.72     22.95 o 
  -7   5   6     1405.75     1388.52     33.06 o 
  -6   5   6        3.02       13.14      3.91 o 
  -5   5   6     3843.77     3763.64     75.86 o 
  -4   5   6     2285.40     2260.04     56.75 o 
  -3   5   6      319.67      429.98     13.69 o 
  -2   5   6      233.81      359.95     13.11 o 
  -1   5   6        5.30       -0.03      4.25 o 
   0   5   6     1089.39     1049.71     29.39 o 
   1   5   6      548.04      485.15     18.69 o 
   2   5   6      405.07      434.14     18.43 o 
   3   5   6      200.11      246.14     16.90 o 
   4   5   6     1164.39     1105.84     39.19 o 
   5   5   6      772.02      722.73     31.44 o 
   6   5   6        1.32       -3.09      9.63 o 
   7   5   6      321.29      319.55     23.31 o 
   8   5   6        8.74       15.99     12.88 o 
   9   5   6       63.06       66.81     18.80 o 
 -15   6   6      221.09      253.64     62.40 o 
 -14   6   6       39.01       56.78     37.36 o 
 -13   6   6       81.58       58.22     54.36 o 
 -12   6   6       13.77       13.67     17.01 o 
 -11   6   6      603.00      445.48     78.40 o 
 -10   6   6       28.31       42.80     11.00 o 
  -9   6   6     1074.51     1151.31     41.46 o 
  -8   6   6       16.37       39.75      7.78 o 
  -7   6   6     3162.84     2927.80     62.06 o 
  -6   6   6    13071.82    13058.38    244.62 o 
  -5   6   6      228.68      249.41      9.74 o 
  -4   6   6      682.26      824.61     22.52 o 
  -3   6   6      438.83      405.03     14.15 o 
  -2   6   6      213.70      183.73     14.18 o 
  -1   6   6     3138.81     3036.27     66.41 o 
   0   6   6     5862.60     5776.01    116.92 o 
   1   6   6     1148.89     1138.13     33.06 o 
   2   6   6      541.65      581.18     25.47 o 
   3   6   6      243.69      249.05     22.01 o 
   4   6   6       11.03       15.04      9.71 o 
   5   6   6      196.01      208.23     19.69 o 
   6   6   6      686.33      795.17     42.74 o 
   7   6   6        2.93       13.53     12.10 o 
   8   6   6        3.49        4.63     12.55 o 
 -15   7   6       79.13       70.43     46.75 o 
 -14   7   6      277.40      234.05     54.97 o 
 -13   7   6       16.29       18.09     33.15 o 
 -12   7   6        1.38        6.55     24.31 o 
 -11   7   6      595.72      565.91     37.57 o 
 -10   7   6       25.49       26.76     17.15 o 
  -9   7   6      671.03      692.85     30.09 o 
  -8   7   6      138.59      151.32     12.94 o 
  -7   7   6      854.96      882.05     28.31 o 
  -6   7   6      506.45      522.39     19.54 o 
  -5   7   6     4912.70     4922.17    112.00 o 
  -4   7   6       57.01       50.87      7.00 o 
  -3   7   6      670.12      649.29     35.21 o 
  -2   7   6        3.19       11.99      5.20 o 
  -1   7   6      313.97      326.54     21.29 o 
   0   7   6       67.86       57.98      8.64 o 
   1   7   6      974.69      977.81     34.74 o 
   2   7   6      758.02      711.67     34.90 o 
   3   7   6     1971.63     2139.91     75.19 o 
   4   7   6      501.77      420.22     24.28 o 
   5   7   6      346.17      351.92     38.78 o 
   6   7   6        8.29       15.05     11.88 o 
   7   7   6      107.27      141.83     19.09 o 
 -14   8   6        2.52        8.45     35.71 o 
 -13   8   6       15.86       25.48     31.71 o 
 -12   8   6        2.55       30.58     30.67 o 
 -11   8   6      160.79      102.75     37.49 o 
 -10   8   6      156.57      111.55     35.04 o 
  -9   8   6      114.55      111.69     35.32 o 
  -8   8   6      219.95      229.11     18.15 o 
  -7   8   6      211.36      226.65     14.04 o 
  -6   8   6       19.92       31.76      7.37 o 
  -5   8   6     1670.54     1556.10     53.93 o 
  -4   8   6       54.06       47.94      7.46 o 
  -3   8   6      553.25      601.48     27.82 o 
  -2   8   6      690.76      705.08     23.14 o 
  -1   8   6      540.05      527.35     20.25 o 
   0   8   6     1321.25     1171.92     34.46 o 
   1   8   6     1275.71     1183.78     40.02 o 
   2   8   6      216.92      200.59     20.47 o 
   3   8   6       33.78       52.20     12.15 o 
   4   8   6      238.27      279.79     25.59 o 
   5   8   6      339.56      340.26     25.23 o 
   6   8   6      505.43      477.74     28.91 o 
   7   8   6       36.52       48.43     20.03 o 
 -14   9   6      504.79      567.68     78.70 o 
 -13   9   6        0.23       25.44     33.60 o 
 -12   9   6      200.90      212.19     50.66 o 
 -11   9   6      109.97      128.85     44.07 o 
 -10   9   6      635.44      793.81     81.68 o 
  -9   9   6     1121.02      897.96     84.20 o 
  -8   9   6      404.85      523.90     75.59 o 
  -7   9   6     1837.60     1760.46     60.33 o 
  -6   9   6     1327.07     1289.43     69.99 o 
  -5   9   6      860.65      899.56     47.67 o 
  -4   9   6      718.30      685.25     25.55 o 
  -3   9   6       14.59       29.97      8.01 o 
  -2   9   6      345.50      375.79     19.26 o 
  -1   9   6       41.19       49.94      8.96 o 
   0   9   6       85.73       97.65     12.97 o 
   1   9   6      454.78      422.98     23.09 o 
   2   9   6      366.73      352.52     24.19 o 
   3   9   6      274.95      258.20     21.96 o 
   4   9   6      764.93      742.07     53.56 o 
   5   9   6      200.25      175.53     20.56 o 
   6   9   6       11.85       45.61     14.87 o 
 -14  10   6      137.53      133.40     51.45 o 
 -13  10   6        4.01       32.16     36.78 o 
 -12  10   6        0.79       12.58     32.03 o 
 -11  10   6       44.59       31.29     30.72 o 
 -10  10   6      120.08      154.58     44.56 o 
  -9  10   6       11.40       16.71     28.40 o 
  -8  10   6      433.86      359.47     51.97 o 
  -7  10   6       15.25        6.36     10.38 o 
  -6  10   6      407.92      439.52     26.65 o 
  -5  10   6      132.30      110.57     16.11 o 
  -4  10   6     1283.85     1386.39     53.25 o 
  -3  10   6     2405.10     2143.51     90.84 o 
  -2  10   6      217.45      247.71     17.20 o 
  -1  10   6        0.44       -7.60      9.27 o 
   0  10   6      814.54      853.89     39.43 o 
   1  10   6      180.67      202.83     23.28 o 
   2  10   6     1450.59     1367.96     48.56 o 
   3  10   6        9.16       25.27     13.10 o 
   4  10   6      104.83      132.75     18.58 o 
   5  10   6       23.20       10.45     13.71 o 
 -13  11   6       96.75      114.47     48.98 o 
 -12  11   6       86.04      159.70     50.08 o 
 -11  11   6       94.74       35.35     33.96 o 
 -10  11   6      518.83      497.23     66.55 o 
  -9  11   6      638.54      860.05     87.25 o 
  -8  11   6     1373.65     1256.99    105.93 o 
  -7  11   6      217.41      266.09     30.14 o 
  -6  11   6      218.72      209.18     22.07 o 
  -5  11   6      350.60      342.46     25.41 o 
  -4  11   6     1041.39     1045.80     46.11 o 
  -3  11   6      435.91      466.14     29.80 o 
  -2  11   6       20.88       19.77     17.04 o 
  -1  11   6      750.27      699.09     87.94 o 
   0  11   6      121.22      157.06     30.41 o 
   1  11   6       34.56       62.71     16.74 o 
   2  11   6      198.29      226.62     26.58 o 
   3  11   6        6.04        5.24     12.38 o 
   4  11   6       92.21       86.95     21.36 o 
 -12  12   6      123.16      150.22     54.49 o 
 -11  12   6       12.24       18.01     37.47 o 
 -10  12   6      146.24      191.22     54.76 o 
  -9  12   6       70.41       57.81     37.59 o 
  -8  12   6      227.91      196.78     47.85 o 
  -7  12   6      169.50      137.41     43.02 o 
  -6  12   6        3.98        3.80     17.88 o 
  -5  12   6      304.45      335.72     25.81 o 
  -4  12   6      622.00      704.67     37.73 o 
  -3  12   6      776.48      797.34    109.21 o 
  -2  12   6     2151.91     2027.51    144.78 o 
  -1  12   6      689.46      699.28     49.97 o 
   0  12   6      135.32      133.99     27.10 o 
   1  12   6      270.22      236.10     36.86 o 
   2  12   6      208.79      188.99     32.72 o 
   3  12   6      437.74      497.83     48.35 o 
 -11  13   6       47.19      117.39     50.09 o 
 -10  13   6        0.49       -4.73     31.73 o 
  -9  13   6      237.67      338.90     68.29 o 
  -8  13   6       30.80       56.56     35.85 o 
  -7  13   6      165.58      262.74     59.82 o 
  -6  13   6       51.13       70.25     35.75 o 
  -5  13   6      249.31      163.71     29.54 o 
  -4  13   6       10.05       -0.56     20.25 o 
  -3  13   6        0.33       11.80     18.76 o 
  -2  13   6      368.52      335.99     37.89 o 
  -1  13   6        0.85       -9.51     19.02 o 
   0  13   6       91.93       86.47     26.83 o 
   1  13   6       47.19        3.87     43.90 o 
 -10  14   6       51.70      117.95     49.78 o 
  -9  14   6        5.66       31.58     39.02 o 
  -8  14   6        0.83       13.27     35.67 o 
  -7  14   6      396.24      561.16     73.53 o 
  -6  14   6      265.22      259.55     57.36 o 
  -5  14   6       25.19        5.97     20.98 o 
  -4  14   6       63.79       99.74     26.81 o 
  -3  14   6      670.15      785.18     57.28 o 
  -2  14   6       92.37      102.21     27.81 o 
  -1  14   6      387.61      363.59     42.91 o 
   0  14   6      982.57     1028.55     68.32 o 
  -8  15   6       90.17      138.48     54.14 o 
  -7  15   6        0.51       16.20     35.76 o 
  -6  15   6      141.43      200.41     54.05 o 
  -5  15   6      143.88      154.87     47.13 o 
  -4  15   6       11.13        1.43     20.70 o 
  -3  15   6        9.66      -36.08     36.08 o 
  -3 -14   7       57.64       20.14     16.28 o 
  -2 -14   7      614.82      670.41     40.13 o 
  -1 -14   7       39.56       53.74     17.65 o 
   0 -14   7      133.34      158.04     41.09 o 
   1 -14   7       64.90       65.69     32.50 o 
   2 -14   7      405.49      518.86     62.67 o 
   3 -14   7      163.63      215.82     46.02 o 
   4 -14   7      164.31      215.90     50.33 o 
   5 -14   7       42.78       67.65     30.67 o 
  -5 -13   7      208.97      190.11     25.30 o 
  -4 -13   7        0.27       -3.80     13.60 o 
  -3 -13   7      693.55      692.67     38.69 o 
  -2 -13   7      603.52      642.71     72.92 o 
  -1 -13   7      384.56      350.18     29.40 o 
   0 -13   7       23.63       22.33     17.90 o 
   1 -13   7      152.47       69.22     29.11 o 
   2 -13   7      357.47      318.94     46.33 o 
   3 -13   7      109.08      118.79     34.53 o 
   4 -13   7      162.39      182.74     41.56 o 
   5 -13   7       80.98       67.33     34.00 o 
   6 -13   7      525.96      334.35     56.22 o 
  -7 -12   7      152.33      160.51     23.53 o 
  -6 -12   7        3.48       13.75     14.33 o 
  -5 -12   7        6.17        4.38     13.79 o 
  -4 -12   7      233.79      235.74     32.39 o 
  -3 -12   7     1999.09     1921.80     91.22 o 
  -2 -12   7       19.33       34.36     13.92 o 
  -1 -12   7     1159.43     1187.28     62.68 o 
   0 -12   7       28.07       31.21     14.62 o 
   1 -12   7       34.12       16.45     21.33 o 
   2 -12   7      869.20      898.70     77.24 o 
   3 -12   7     1415.45     1444.55    102.80 o 
   4 -12   7     1107.63     1142.22     90.56 o 
   5 -12   7      420.69      450.91     54.49 o 
   6 -12   7        1.36      -11.97     20.44 o 
   7 -12   7       18.81        7.56     23.44 o 
  -8 -11   7       35.58       42.25     15.35 o 
  -7 -11   7        5.22       13.06     14.55 o 
  -6 -11   7       60.11       49.17     17.97 o 
  -5 -11   7        3.78       -6.34     11.40 o 
  -4 -11   7     1135.60     1088.33     68.18 o 
  -3 -11   7     1066.19      991.66     56.91 o 
  -2 -11   7       12.52       15.41     11.94 o 
  -1 -11   7        0.52       -3.87     10.66 o 
   0 -11   7      253.05      281.60     24.26 o 
   1 -11   7        1.37       -0.31     10.60 o 
   2 -11   7      188.41      241.88     43.67 o 
   3 -11   7      180.05      145.28     36.52 o 
   4 -11   7       76.70       75.08     28.41 o 
   5 -11   7      158.88      191.68     41.83 o 
   6 -11   7      281.05      305.49     52.32 o 
   7 -11   7      115.72      119.02     33.58 o 
   8 -11   7       32.74      -17.40     21.77 o 
  -9 -10   7      331.33      273.31     26.18 o 
  -8 -10   7      407.83      378.77     32.21 o 
  -7 -10   7      416.56      393.05     36.19 o 
  -6 -10   7      861.35      814.10     46.34 o 
  -5 -10   7       84.68       60.35     14.19 o 
  -4 -10   7      466.43      454.72     27.55 o 
  -3 -10   7     2603.15     2656.20    105.10 o 
  -2 -10   7     2708.86     2741.11    111.77 o 
  -1 -10   7      245.04      208.99     20.12 o 
   0 -10   7       23.75       18.32     11.56 o 
   1 -10   7       37.16       20.46      9.66 o 
   2 -10   7      122.44      129.66     16.74 o 
   3 -10   7      759.55      744.04     65.97 o 
   4 -10   7       57.78       86.45     26.36 o 
   5 -10   7       19.66       21.89     22.56 o 
   6 -10   7       19.91       30.98     16.46 o 
   7 -10   7      294.60      266.58     31.52 o 
   8 -10   7       37.57       53.99     19.95 o 
   9 -10   7      111.39      143.90     27.39 o 
 -10  -9   7      256.32      318.98     34.36 o 
  -9  -9   7        5.60       11.55     11.70 o 
  -8  -9   7       14.55       23.96     12.40 o 
  -7  -9   7        6.78        5.92     10.66 o 
  -6  -9   7       20.13       39.77     12.06 o 
  -5  -9   7      125.50      165.65     18.55 o 
  -4  -9   7       21.17       16.89     12.65 o 
  -3  -9   7      548.35      615.65     44.34 o 
  -2  -9   7      415.78      381.20     23.77 o 
  -1  -9   7      314.18      288.13     20.75 o 
   0  -9   7     2283.39     2184.70     68.82 o 
   1  -9   7      387.83      369.32     22.60 o 
   2  -9   7     1447.51     1536.48     86.67 o 
   3  -9   7      706.87      704.50     61.61 o 
   4  -9   7      275.95      240.35     25.72 o 
   5  -9   7        0.68       -0.25     14.78 o 
   6  -9   7      563.32      519.92     37.71 o 
   7  -9   7       57.25       61.31     18.82 o 
   8  -9   7      369.28      387.05     36.31 o 
   9  -9   7      448.24      471.34     40.76 o 
 -11  -8   7      391.92      424.44     29.51 o 
 -10  -8   7        1.02      -10.31     10.31 o 
  -9  -8   7       85.10       69.10     14.15 o 
  -8  -8   7      304.51      292.92     22.25 o 
  -7  -8   7     2941.71     2957.10     88.55 o 
  -6  -8   7       45.11       44.65     11.64 o 
  -5  -8   7       70.01       70.57     12.72 o 
  -4  -8   7      191.49      184.62     18.29 o 
  -3  -8   7      260.66      257.00     19.51 o 
  -2  -8   7      268.57      280.40     21.45 o 
  -1  -8   7      874.46      950.56     37.62 o 
   0  -8   7       30.95       48.21     11.11 o 
   1  -8   7        1.91       18.05      8.55 o 
   2  -8   7      229.85      203.60     14.77 o 
   3  -8   7       52.07       75.55     12.57 o 
   4  -8   7     1275.38     1302.73     61.76 o 
   5  -8   7     2552.82     2571.06    118.47 o 
   6  -8   7        3.54        9.47     13.22 o 
   7  -8   7       94.11      101.90     49.34 o 
   8  -8   7       49.91       53.19     18.93 o 
   9  -8   7        0.75       -2.68     17.03 o 
  10  -8   7       40.92       19.42     20.13 o 
 -12  -7   7        0.10        3.87     12.56 o 
 -11  -7   7       68.97       62.53     14.42 o 
 -10  -7   7      158.99      141.01     17.72 o 
  -9  -7   7        1.84       -0.97      9.62 o 
  -8  -7   7     2892.41     2668.84     80.93 o 
  -7  -7   7       13.41        9.58     10.46 o 
  -6  -7   7      339.98      273.26     19.15 o 
  -5  -7   7      291.00      293.78     19.30 o 
  -4  -7   7        6.32       22.93      8.98 o 
  -3  -7   7     2137.70     2017.28     62.86 o 
  -2  -7   7     3235.31     3382.20    156.07 o 
  -1  -7   7      289.16      324.23     22.69 o 
   0  -7   7     1168.03     1168.13     41.64 o 
   1  -7   7      521.48      430.52     19.14 o 
   2  -7   7     1328.20     1292.15     42.75 o 
   3  -7   7      529.17      576.86     23.84 o 
   4  -7   7      925.03      909.92     48.02 o 
   5  -7   7      772.09      764.42     45.14 o 
   6  -7   7     1951.48     1788.08     80.32 o 
   7  -7   7       18.23       11.02     13.88 o 
   8  -7   7      167.50      126.54     25.06 o 
   9  -7   7      492.01      480.22     50.70 o 
  10  -7   7      131.41      125.52     29.11 o 
 -12  -6   7      128.41      152.17     17.51 o 
 -11  -6   7      412.58      445.71     26.40 o 
 -10  -6   7      295.34      338.42     25.86 o 
  -9  -6   7      320.06      318.38     29.42 o 
  -8  -6   7       14.07       14.34      9.28 o 
  -7  -6   7      519.27      415.11     22.81 o 
  -6  -6   7     1220.08     1145.89     41.26 o 
  -5  -6   7     1204.79     1034.60     37.88 o 
  -4  -6   7     1312.93     1218.55     57.31 o 
  -3  -6   7     1540.62     1418.77     75.44 o 
  -2  -6   7      823.10      834.21     44.70 o 
  -1  -6   7       12.05       13.09      4.40 o 
   0  -6   7     1404.96     1221.24     35.51 o 
   1  -6   7     1482.58     1390.20     50.54 o 
   2  -6   7     2288.85     2149.76     56.98 o 
   3  -6   7      745.86      754.37     27.28 o 
   4  -6   7      242.77      289.86     33.29 o 
   5  -6   7       33.64       47.97     15.05 o 
   6  -6   7      498.89      514.72     62.05 o 
   7  -6   7      473.73      490.70     37.49 o 
   8  -6   7      136.23      143.53     25.11 o 
   9  -6   7      122.11       95.65     23.95 o 
  10  -6   7        2.63        3.59     18.59 o 
 -13  -5   7        1.66       19.94     10.17 o 
 -12  -5   7      122.96      148.45     16.26 o 
 -11  -5   7      336.00      330.34     33.85 o 
 -10  -5   7       32.64       19.75     11.77 o 
  -9  -5   7      157.26      145.58     14.65 o 
  -8  -5   7      116.58       97.06     12.25 o 
  -7  -5   7        3.82       17.12      9.64 o 
  -6  -5   7      148.13      135.41     13.12 o 
  -5  -5   7     1584.05     1513.85     74.39 o 
  -4  -5   7      181.82      212.45     14.04 o 
  -3  -5   7      278.33      298.84     17.03 o 
  -2  -5   7     4287.94     4892.20    126.44 o 
  -1  -5   7     1520.32     1868.86     48.00 o 
   0  -5   7      412.38      408.63     16.77 o 
   1  -5   7     1422.87     1305.61     37.67 o 
   2  -5   7      652.31      556.37     21.71 o 
   3  -5   7        5.60        3.64      6.30 o 
   4  -5   7      122.93      146.12     18.93 o 
   5  -5   7       11.61       21.96     12.56 o 
   6  -5   7     1062.72     1087.57     56.81 o 
   7  -5   7     1222.43     1124.86     79.11 o 
   8  -5   7       52.26       58.46     20.14 o 
   9  -5   7        0.57       -4.64     12.80 o 
  10  -5   7       51.51       37.32     15.88 o 
 -13  -4   7       94.73       89.53     29.87 o 
 -12  -4   7      632.11      582.20     25.85 o 
 -11  -4   7      159.75      141.95     14.30 o 
 -10  -4   7      172.34      175.94     13.11 o 
  -9  -4   7      724.54      796.18     25.65 o 
  -8  -4   7      729.11      708.83     28.52 o 
  -7  -4   7      650.18      654.64     26.23 o 
  -6  -4   7      117.68       90.66      8.31 o 
  -5  -4   7        8.85        3.06      4.03 o 
  -4  -4   7     1060.36      956.10     46.19 o 
  -3  -4   7        7.17       10.06      6.29 o 
  -2  -4   7      512.13      493.19     17.92 o 
  -1  -4   7      764.16     1021.42     33.51 o 
   0  -4   7     3330.63     3136.50     74.36 o 
   1  -4   7     1822.54     1813.16     56.72 o 
   2  -4   7     3929.56     4357.50    101.76 o 
   3  -4   7     2574.53     2689.62     79.77 o 
   4  -4   7       23.35       42.54      9.76 o 
   5  -4   7       21.94       19.91     12.09 o 
   6  -4   7      226.81      276.91     27.73 o 
   7  -4   7     1011.83     1005.58     57.12 o 
   8  -4   7     1226.65     1294.35     53.83 o 
   9  -4   7      118.59      125.02     19.56 o 
  10  -4   7        3.09        8.14     13.66 o 
 -14  -3   7      265.06      303.60     65.29 o 
 -13  -3   7       96.12      144.61     45.13 o 
 -12  -3   7       59.47       94.81     33.82 o 
 -11  -3   7        2.64        1.43      6.62 o 
 -10  -3   7      207.88      196.25     10.00 o 
  -9  -3   7      132.49      149.11      8.86 o 
  -8  -3   7       59.51       65.50      7.65 o 
  -7  -3   7      243.60      207.59     11.58 o 
  -6  -3   7      587.99      532.26     18.93 o 
  -5  -3   7      139.17      210.77     10.55 o 
  -4  -3   7       73.16       69.37      6.65 o 
  -3  -3   7      400.92      420.89     15.53 o 
  -2  -3   7       41.28       50.82      6.01 o 
  -1  -3   7     2672.44     2863.24     68.21 o 
   0  -3   7       73.61       80.93      9.21 o 
   1  -3   7     3456.65     3457.15     81.83 o 
   2  -3   7     1121.18     1097.87     33.53 o 
   3  -3   7      884.32      807.88     27.75 o 
   4  -3   7       41.14       68.76     11.49 o 
   5  -3   7       50.24       35.62     10.40 o 
   6  -3   7       67.41       66.52     12.78 o 
   7  -3   7      396.29      444.82     28.38 o 
   8  -3   7      317.70      380.96     27.22 o 
   9  -3   7      257.00      353.41     27.80 o 
  10  -3   7      578.08      579.71     37.51 o 
 -14  -2   7      648.98      611.79     47.14 o 
 -13  -2   7      252.83      280.26     54.84 o 
 -12  -2   7        2.61        5.57     12.57 o 
 -11  -2   7     1034.04      914.99     67.92 o 
 -10  -2   7     2637.51     2441.51     79.21 o 
  -9  -2   7      212.19      199.77      9.06 o 
  -8  -2   7     1082.19     1086.35     33.08 o 
  -7  -2   7      719.12      900.36     27.36 o 
  -6  -2   7       53.86       77.93      7.26 o 
  -5  -2   7      198.97      189.79      9.97 o 
  -4  -2   7      725.57      669.91     20.96 o 
  -3  -2   7     6393.22     6748.69    147.27 o 
  -2  -2   7     3101.51     3355.57     77.65 o 
  -1  -2   7    10030.51    11524.85    244.69 o 
   0  -2   7       11.31       49.69      6.69 o 
   1  -2   7      260.17      227.04     15.48 o 
   2  -2   7      706.69      695.90     50.22 o 
   3  -2   7      796.43      716.56     23.01 o 
   4  -2   7      146.76      166.55     13.26 o 
   5  -2   7      492.23      488.56     22.45 o 
   6  -2   7      265.38      222.52     16.14 o 
   7  -2   7       17.01       18.32     10.96 o 
   8  -2   7       25.82       44.94     13.35 o 
   9  -2   7      229.74      255.17     29.14 o 
  10  -2   7        1.55      -12.56     12.56 o 
 -14  -1   7      480.55      466.77     33.03 o 
 -13  -1   7        3.60        0.93     12.84 o 
 -12  -1   7        8.42        4.44     14.93 o 
 -11  -1   7     1359.70     1256.74     50.26 o 
 -10  -1   7        2.66       -3.82     11.61 o 
  -9  -1   7     1205.62     1177.01     40.03 o 
  -8  -1   7        0.56        2.55      4.00 o 
  -7  -1   7       90.39       66.69      6.87 o 
  -6  -1   7      404.11      384.14     15.10 o 
  -5  -1   7     1268.62     1070.31     29.57 o 
  -4  -1   7     6827.17     6910.87    168.21 o 
  -3  -1   7     2472.77     2275.75     54.89 o 
  -2  -1   7       52.31       19.70      4.07 o 
  -1  -1   7      140.07      107.18      7.87 o 
   0  -1   7     4377.03     4993.17     99.44 o 
   1  -1   7     3574.20     3645.76     84.09 o 
   2  -1   7      498.78      452.05     16.67 o 
   3  -1   7        4.38        9.69      5.31 o 
   4  -1   7      797.60      716.99     27.20 o 
   5  -1   7       28.66       35.75      8.89 o 
   6  -1   7        1.01       -3.40      6.95 o 
   7  -1   7      927.66      947.27     36.25 o 
   8  -1   7     1710.32     1614.79     62.65 o 
   9  -1   7      586.98      606.92     37.80 o 
  10  -1   7      129.62      124.87     22.08 o 
 -15   0   7      536.96      538.37     86.17 o 
 -14   0   7      592.67      609.13     36.45 o 
 -13   0   7     1008.92      942.54     44.13 o 
 -12   0   7     2919.66     3149.59    100.29 o 
 -11   0   7      335.35      340.61     23.50 o 
 -10   0   7      153.26      224.74     37.73 o 
  -9   0   7     2586.94     2511.40     77.51 o 
  -8   0   7      343.66      282.91     12.16 o 
  -7   0   7     2490.37     2563.74     61.58 o 
  -6   0   7     6769.00     7424.97    160.28 o 
  -5   0   7       38.17       91.34      7.14 o 
  -4   0   7     1342.13     1114.73     30.23 o 
  -3   0   7     4272.66     3767.86     96.81 o 
  -2   0   7      120.21      104.08     10.95 o 
  -1   0   7      942.61      820.57     22.50 o 
   0   0   7     1001.98     1129.46     28.98 o 
   1   0   7      413.05      466.49     16.51 o 
   2   0   7        7.21        4.17      4.36 o 
   3   0   7      336.24      324.00     14.76 o 
   4   0   7     1857.75     1911.69     76.61 o 
   5   0   7      409.09      423.25     29.18 o 
   6   0   7      102.62      106.81     13.54 o 
   7   0   7      289.89      295.03     27.48 o 
   8   0   7      152.55      131.53     19.27 o 
   9   0   7       10.02        9.49     12.58 o 
  10   0   7       17.93       30.02     14.46 o 
 -15   1   7       39.71       34.46     21.02 o 
 -14   1   7      188.30      174.93     27.77 o 
 -13   1   7      508.50      531.44     32.64 o 
 -12   1   7      164.75      143.06     18.81 o 
 -11   1   7      531.11      489.39     44.66 o 
 -10   1   7        3.63       -8.71      8.71 o 
  -9   1   7       90.84       89.50      7.40 o 
  -8   1   7       11.09       14.81      6.88 o 
  -7   1   7      206.93      265.59     17.05 o 
  -6   1   7       10.10       20.64      3.92 o 
  -5   1   7      583.70      660.56     17.88 o 
  -4   1   7       37.75      109.21      8.43 o 
  -3   1   7     1515.58     1134.97     27.05 o 
  -2   1   7     4862.48     5128.13    100.65 o 
  -1   1   7       64.97       35.56      4.98 o 
   0   1   7     2627.38     2524.58     55.29 o 
   1   1   7       12.50       33.43      5.96 o 
   2   1   7     1094.12     1052.22     31.27 o 
   3   1   7     5226.29     5360.13    121.77 o 
   4   1   7      558.06      579.77     24.68 o 
   5   1   7     1738.94     1668.47     50.95 o 
   6   1   7      684.13      672.90     30.12 o 
   7   1   7      229.75      197.51     18.92 o 
   8   1   7     2035.93     2225.23     67.92 o 
   9   1   7     1473.89     1753.28     68.82 o 
 -15   2   7      415.16      411.95     38.76 o 
 -14   2   7      805.15      903.82     56.80 o 
 -13   2   7       88.56       95.28     22.74 o 
 -12   2   7       45.46       54.06     14.48 o 
 -11   2   7       75.31       91.12     14.46 o 
 -10   2   7      171.71      214.13     21.56 o 
  -9   2   7      341.20      346.47     12.17 o 
  -8   2   7      150.56      144.07      9.17 o 
  -7   2   7      297.21      225.83      9.44 o 
  -6   2   7     2225.34     2196.22     46.59 o 
  -5   2   7      688.54      743.82     19.38 o 
  -4   2   7      489.86      727.15     18.77 o 
  -3   2   7     1006.62      795.17     25.19 o 
  -2   2   7     1380.21     1260.58     39.19 o 
  -1   2   7     1801.10     1658.03     38.67 o 
   0   2   7     4029.16     4083.27     84.29 o 
   1   2   7     1038.46     1074.69     29.54 o 
   2   2   7        1.47        5.40      5.41 o 
   3   2   7        6.64        9.56      5.93 o 
   4   2   7      770.59      619.37     26.52 o 
   5   2   7      203.64      169.65     16.52 o 
   6   2   7     1552.47     1488.11     49.16 o 
   7   2   7       85.07       83.37     13.76 o 
   8   2   7        4.19       14.05     11.19 o 
   9   2   7       59.44       68.23     18.23 o 
 -15   3   7        3.48       -5.22     20.51 o 
 -14   3   7       11.95       31.57     19.66 o 
 -13   3   7      173.44      137.71     25.05 o 
 -12   3   7       63.11       55.48     14.17 o 
 -11   3   7      117.80      116.71      8.99 o 
 -10   3   7      666.09      713.06     23.92 o 
  -9   3   7      127.87      127.55      8.05 o 
  -8   3   7      579.10      509.68     15.93 o 
  -7   3   7     1366.76     1364.56     31.89 o 
  -6   3   7      883.76     1150.56     29.33 o 
  -5   3   7       31.16       62.31      7.41 o 
  -4   3   7      538.05      515.90     34.29 o 
  -3   3   7      136.99      121.67      9.95 o 
  -2   3   7      703.26      560.35     17.45 o 
  -1   3   7     5638.86     5937.87    117.65 o 
   0   3   7     5045.76     5209.22    105.69 o 
   1   3   7      268.99      225.59     12.19 o 
   2   3   7       55.19       58.36      8.28 o 
   3   3   7       13.01       28.52     10.90 o 
   4   3   7     1671.27     1615.95     49.92 o 
   5   3   7      533.36      521.30     28.60 o 
   6   3   7     1910.79     1886.21     58.86 o 
   7   3   7      189.26      174.54     20.54 o 
   8   3   7      334.29      331.17     25.28 o 
   9   3   7       66.51       62.24     16.58 o 
 -15   4   7        3.83       44.05     37.52 o 
 -14   4   7        1.54       13.02     18.16 o 
 -13   4   7      394.65      430.44     19.39 o 
 -12   4   7      693.54      761.13     29.30 o 
 -11   4   7       68.88       84.39     12.46 o 
 -10   4   7      489.41      498.58     19.72 o 
  -9   4   7      167.90      193.83     10.01 o 
  -8   4   7      513.17      530.22     16.88 o 
  -7   4   7      206.11      190.83     10.15 o 
  -6   4   7     1679.22     1604.64     36.22 o 
  -5   4   7      297.20      218.99     12.36 o 
  -4   4   7      675.79      590.99     18.98 o 
  -3   4   7     3176.35     3378.29     81.34 o 
  -2   4   7       89.23      100.55     10.32 o 
  -1   4   7       43.33       79.47      7.81 o 
   0   4   7     1674.92     1540.29     38.88 o 
   1   4   7       80.71       90.41     11.89 o 
   2   4   7       20.09       16.51      6.60 o 
   3   4   7       46.81       77.48     11.79 o 
   4   4   7      880.74      945.92     35.84 o 
   5   4   7        0.87       -1.46      8.90 o 
   6   4   7        8.11        1.05      8.91 o 
   7   4   7      588.49      479.70     35.80 o 
   8   4   7       23.51       25.16     13.40 o 
 -15   5   7      177.67      247.76     63.08 o 
 -14   5   7       14.45        5.59     30.69 o 
 -13   5   7       22.72       25.13     30.00 o 
 -12   5   7      429.98      329.56     29.66 o 
 -11   5   7        0.19        0.62     10.22 o 
 -10   5   7      149.45      141.62     11.85 o 
  -9   5   7       81.52       96.78      8.35 o 
  -8   5   7     1728.00     1813.29     41.77 o 
  -7   5   7      124.65      122.32      9.15 o 
  -6   5   7       21.13       39.39      7.04 o 
  -5   5   7      347.61      448.58     20.10 o 
  -4   5   7       93.05      100.03     10.03 o 
  -3   5   7      424.57      396.30     17.95 o 
  -2   5   7     1364.45     1429.09     50.09 o 
  -1   5   7      238.91      172.36     13.40 o 
   0   5   7     1095.42      920.08     55.09 o 
   1   5   7     1537.23     1499.82     39.93 o 
   2   5   7     2012.30     2073.65     74.72 o 
   3   5   7      367.15      466.52     30.69 o 
   4   5   7      118.91      132.80     17.81 o 
   5   5   7      692.86      690.31     31.56 o 
   6   5   7      490.36      451.51     26.77 o 
   7   5   7       12.06       16.31     12.46 o 
   8   5   7        1.38       -4.38     12.57 o 
 -15   6   7      145.99      137.25     54.05 o 
 -14   6   7        2.12       32.77     33.41 o 
 -13   6   7       42.64      -14.21     22.07 o 
 -12   6   7      521.85      549.21     66.61 o 
 -11   6   7      663.06      775.34     77.43 o 
 -10   6   7       22.41       24.92     16.40 o 
  -9   6   7        8.96       17.93      8.69 o 
  -8   6   7      357.08      343.54     20.61 o 
  -7   6   7        1.59        2.20      7.28 o 
  -6   6   7       18.04       43.80      9.40 o 
  -5   6   7     1844.40     1739.44     57.00 o 
  -4   6   7      753.01      733.90     36.87 o 
  -3   6   7     2965.86     2800.61     70.86 o 
  -2   6   7      420.24      447.26     16.38 o 
  -1   6   7       74.33       91.42     11.12 o 
   0   6   7      695.52      727.82     24.55 o 
   1   6   7      217.30      252.05     18.65 o 
   2   6   7        3.21       -6.98      7.43 o 
   3   6   7       43.95       29.28     10.56 o 
   4   6   7      772.74      737.75     32.56 o 
   5   6   7       31.45       31.37     11.61 o 
   6   6   7        1.37       26.76     12.82 o 
   7   6   7       84.33       98.63     16.84 o 
 -15   7   7       22.11       16.46     34.34 o 
 -14   7   7      104.00       71.62     41.42 o 
 -13   7   7      101.93       78.97     37.46 o 
 -12   7   7       95.57       76.86     35.28 o 
 -11   7   7      508.17      495.14     64.62 o 
 -10   7   7      166.14      177.78     24.04 o 
  -9   7   7       21.63       38.09     10.15 o 
  -8   7   7      702.45      663.52     33.96 o 
  -7   7   7      562.29      545.15     27.13 o 
  -6   7   7       75.97       89.71     14.48 o 
  -5   7   7      286.13      321.43     33.95 o 
  -4   7   7      136.00      108.92     13.69 o 
  -3   7   7        6.51       11.31      5.25 o 
  -2   7   7       18.52       20.92      6.33 o 
  -1   7   7      220.67      205.98     14.59 o 
   0   7   7     2411.12     2481.05     59.61 o 
   1   7   7     1037.91      948.07     37.27 o 
   2   7   7     1267.40     1299.13     74.02 o 
   3   7   7      705.04      653.81     30.23 o 
   4   7   7       71.74       83.83     14.24 o 
   5   7   7       76.20       81.01     15.34 o 
   6   7   7      315.06      363.17     27.21 o 
   7   7   7      444.88      462.81     45.19 o 
 -14   8   7       84.94       88.96     43.15 o 
 -13   8   7      132.95      192.73     52.82 o 
 -12   8   7        4.97       19.44     28.94 o 
 -11   8   7      153.09      247.87     54.41 o 
 -10   8   7      849.16     1121.42     96.74 o 
  -9   8   7     1062.43     1060.30     44.85 o 
  -8   8   7     2135.75     2123.33     69.13 o 
  -7   8   7     3565.97     3622.07    133.76 o 
  -6   8   7      268.95      248.65     19.29 o 
  -5   8   7     1248.83     1172.86     68.44 o 
  -4   8   7      895.62      842.45     36.90 o 
  -3   8   7      647.98      678.80     32.79 o 
  -2   8   7       89.56       73.86     10.20 o 
  -1   8   7        1.76        2.40      6.73 o 
   0   8   7      544.05      523.88     24.27 o 
   1   8   7        1.10       13.89      9.31 o 
   2   8   7      686.54      690.18     31.02 o 
   3   8   7      639.45      604.91     30.11 o 
   4   8   7      141.09      117.36     17.09 o 
   5   8   7      383.17      306.85     50.47 o 
   6   8   7       11.25      -14.81     17.81 o 
 -14   9   7        4.53      -26.67     31.90 o 
 -13   9   7       31.40       -4.57     31.52 o 
 -12   9   7      133.90      146.24     47.12 o 
 -11   9   7      492.68      557.67     71.41 o 
 -10   9   7     1348.49     1365.53    112.20 o 
  -9   9   7      308.39      233.46     49.65 o 
  -8   9   7      991.98      865.89     79.04 o 
  -7   9   7     1139.26     1246.83     48.75 o 
  -6   9   7      179.90      192.89     23.52 o 
  -5   9   7      197.44      180.75     18.49 o 
  -4   9   7        4.09       12.27     12.01 o 
  -3   9   7      525.40      513.88     29.47 o 
  -2   9   7      296.78      309.45     23.11 o 
  -1   9   7        4.13       -0.32     12.89 o 
   0   9   7      172.27      243.15     26.66 o 
   1   9   7     1071.34      962.48     45.97 o 
   2   9   7     2225.70     2120.97    108.72 o 
   3   9   7      756.48      800.00     36.12 o 
   4   9   7      817.58      775.19     40.37 o 
   5   9   7        6.65       23.06     13.46 o 
 -13  10   7       33.68       45.97     39.60 o 
 -12  10   7        6.42       -7.94     31.61 o 
 -11  10   7       41.36        7.65     31.74 o 
 -10  10   7      449.95      410.62     60.98 o 
  -9  10   7        0.70        6.02     26.77 o 
  -8  10   7      893.76     1016.70     43.84 o 
  -7  10   7      287.57      296.88     23.48 o 
  -6  10   7        1.36       -6.45      9.94 o 
  -5  10   7     1148.54     1015.76     74.12 o 
  -4  10   7      458.53      410.79     47.01 o 
  -3  10   7      995.81     1032.59     65.13 o 
  -2  10   7       38.41       69.39     15.69 o 
  -1  10   7       47.09       61.99     19.69 o 
   0  10   7      189.00      197.69     31.49 o 
   1  10   7        2.71        2.80     17.40 o 
   2  10   7      394.34      383.00     41.75 o 
   3  10   7       12.74       10.46     12.18 o 
   4  10   7       34.73       57.74     15.37 o 
 -13  11   7       30.25       17.90     40.91 o 
 -12  11   7      214.50      272.69     65.26 o 
 -11  11   7      136.66      136.29     44.77 o 
 -10  11   7      449.31      361.12     69.48 o 
  -9  11   7       23.97        3.41     29.01 o 
  -8  11   7      537.41      539.67     67.49 o 
  -7  11   7       16.97        5.59     11.03 o 
  -6  11   7       47.21       57.00     14.77 o 
  -5  11   7        4.39        0.08     17.94 o 
  -4  11   7     2801.38     2808.14     92.28 o 
  -3  11   7       53.23       80.26     17.41 o 
  -2  11   7      311.22      336.07     34.19 o 
  -1  11   7      388.52      341.25     37.57 o 
   0  11   7       78.89      120.89     27.69 o 
   1  11   7      269.51      267.63     85.79 o 
   2  11   7      117.31      132.38     30.54 o 
   3  11   7       67.34       96.02     29.22 o 
 -12  12   7      112.93      164.83     59.05 o 
 -11  12   7       19.82       81.41     41.32 o 
 -10  12   7       40.20        6.99     32.67 o 
  -9  12   7       64.01      135.33     44.25 o 
  -8  12   7       73.47      149.10     46.29 o 
  -7  12   7      305.11      367.40     48.44 o 
  -6  12   7      275.60      358.79     45.58 o 
  -5  12   7        1.82       -7.80     17.09 o 
  -4  12   7        6.61       21.57     14.53 o 
  -3  12   7      592.11      482.89     42.02 o 
  -2  12   7      124.66      110.41     25.23 o 
  -1  12   7        0.69        6.97     18.04 o 
   0  12   7      186.28      210.11     76.59 o 
   1  12   7        6.44       24.87     23.31 o 
   2  12   7        1.81       27.52     24.38 o 
 -11  13   7       54.80      123.78     49.47 o 
 -10  13   7        4.77      -31.79     31.79 o 
  -9  13   7       64.80      100.20     43.87 o 
  -8  13   7      145.39      139.11     45.66 o 
  -7  13   7       27.32       83.12     39.75 o 
  -6  13   7       35.55       56.41     20.30 o 
  -5  13   7      157.79      162.92     23.53 o 
  -4  13   7       27.88       25.63     20.84 o 
  -3  13   7        3.69       32.64     22.50 o 
  -2  13   7      362.36      332.89     42.48 o 
  -1  13   7       59.73       71.70     25.55 o 
   0  13   7       41.32       53.27     25.54 o 
  -9  14   7       24.70       35.28     42.04 o 
  -8  14   7       22.44       42.39     39.76 o 
  -7  14   7      141.59      199.27     50.95 o 
  -6  14   7      422.47      491.51     68.40 o 
  -5  14   7      175.56      249.35     36.05 o 
  -4  14   7       10.13       -5.44     25.14 o 
  -3  14   7       85.90       48.85     33.21 o 
  -2  14   7      203.48      159.60     33.96 o 
  -2 -14   8       90.35      158.11     31.29 o 
  -1 -14   8       10.33       12.35     21.21 o 
   0 -14   8       35.16       35.41     34.35 o 
   1 -14   8       60.58       89.02     31.98 o 
   2 -14   8      228.49      159.94     44.43 o 
   3 -14   8       24.69       24.63     29.45 o 
  -5 -13   8       18.95       15.34     16.78 o 
  -4 -13   8      314.32      377.88     30.75 o 
  -3 -13   8     1383.52     1470.51     60.31 o 
  -2 -13   8      372.09      483.34     33.48 o 
  -1 -13   8       63.42       96.24     21.22 o 
   0 -13   8        2.96       16.89     26.49 o 
   1 -13   8        4.44       42.87     30.09 o 
   2 -13   8      124.50      130.17     39.23 o 
   3 -13   8      183.14      168.66     42.46 o 
   4 -13   8      149.08      229.38     48.50 o 
   5 -13   8       23.34       24.33     27.55 o 
  -6 -12   8      168.96      221.95     25.28 o 
  -5 -12   8       46.38       56.83     16.78 o 
  -4 -12   8      436.14      421.78     30.23 o 
  -3 -12   8      236.81      274.37     45.84 o 
  -2 -12   8      365.40      365.86     28.04 o 
  -1 -12   8       55.60       81.47     17.82 o 
   0 -12   8       18.83       12.01     13.61 o 
   1 -12   8       56.05       50.54     28.58 o 
   2 -12   8      791.83      759.97     73.02 o 
   3 -12   8      331.84      344.06     56.69 o 
   4 -12   8      202.71      144.57     38.34 o 
   5 -12   8       73.39       74.43     31.71 o 
   6 -12   8      247.04      303.97     56.35 o 
  -8 -11   8      119.07      134.81     20.28 o 
  -7 -11   8      458.55      409.09     43.19 o 
  -6 -11   8      220.25      236.88     27.71 o 
  -5 -11   8      167.20      122.33     18.47 o 
  -4 -11   8      125.91      169.19     21.27 o 
  -3 -11   8      148.70      119.21     23.37 o 
  -2 -11   8     5967.58     6334.90    336.79 o 
  -1 -11   8     1463.59     1457.55     66.64 o 
   0 -11   8       22.64       30.38     12.88 o 
   1 -11   8      243.39      208.09     28.43 o 
   2 -11   8       96.74      123.74     32.61 o 
   3 -11   8      197.44      160.17     39.88 o 
   4 -11   8      500.43      520.23     59.23 o 
   5 -11   8      244.81      339.10     48.54 o 
   6 -11   8      202.80      241.23     48.76 o 
   7 -11   8       95.58       60.30     33.85 o 
  -9 -10   8       10.71       18.93     19.65 o 
  -8 -10   8      130.49      129.68     18.94 o 
  -7 -10   8        9.64        9.41     12.30 o 
  -6 -10   8       44.08       37.05     12.75 o 
  -5 -10   8      217.03      210.50     22.35 o 
  -4 -10   8      300.54      265.34     22.98 o 
  -3 -10   8      893.88      877.52     49.68 o 
  -2 -10   8      621.36      584.48     55.28 o 
  -1 -10   8      908.04      850.98     47.53 o 
   0 -10   8      777.12      666.23     53.58 o 
   1 -10   8      306.83      310.88     30.61 o 
   2 -10   8     1194.19      971.82     76.85 o 
   3 -10   8      110.41       93.24     32.08 o 
   4 -10   8      521.44      477.89     52.89 o 
   5 -10   8      394.84      341.50     48.59 o 
   6 -10   8       51.27       44.80     25.88 o 
   7 -10   8      107.13      111.53     33.78 o 
   8 -10   8       53.42       29.71     28.91 o 
 -10  -9   8       98.27      108.99     18.36 o 
  -9  -9   8       15.47       27.31     13.98 o 
  -8  -9   8      202.70      231.36     22.30 o 
  -7  -9   8      310.38      253.27     26.00 o 
  -6  -9   8     1209.38     1001.80     42.33 o 
  -5  -9   8     1639.38     1599.69     56.92 o 
  -4  -9   8      251.38      244.32     21.33 o 
  -3  -9   8      474.75      491.70     27.50 o 
  -2  -9   8       89.62      103.55     15.08 o 
  -1  -9   8        4.31        9.23     10.24 o 
   0  -9   8      751.13      721.78     43.11 o 
   1  -9   8      255.30      255.98     20.76 o 
   2  -9   8      385.90      365.69     23.58 o 
   3  -9   8       83.24       37.27     22.34 o 
   4  -9   8        2.69       16.67     20.70 o 
   5  -9   8      173.79      261.42     29.24 o 
   6  -9   8       74.19       60.20     18.02 o 
   7  -9   8       40.56       52.49     19.14 o 
   8  -9   8       89.80       49.43     21.30 o 
 -11  -8   8        8.87        3.75     11.72 o 
 -10  -8   8        0.84        1.52     10.85 o 
  -9  -8   8      573.21      543.07     29.83 o 
  -8  -8   8      136.32      162.69     18.81 o 
  -7  -8   8       53.52       86.81     14.99 o 
  -6  -8   8      185.73      239.83     19.62 o 
  -5  -8   8       42.13       43.25     10.72 o 
  -4  -8   8       34.67       31.44     12.34 o 
  -3  -8   8      303.78      310.78     20.99 o 
  -2  -8   8       40.42       65.50     12.22 o 
  -1  -8   8      126.85       90.19     13.62 o 
   0  -8   8      397.85      386.11     24.60 o 
   1  -8   8       65.29       82.00     14.10 o 
   2  -8   8     2256.23     2302.02     72.04 o 
   3  -8   8        1.56       -4.86     10.69 o 
   4  -8   8      161.30      190.38     31.48 o 
   5  -8   8       78.15       85.61     19.39 o 
   6  -8   8      337.20      318.09     34.20 o 
   7  -8   8        1.20       17.50     24.88 o 
   8  -8   8       12.34       37.24     19.01 o 
   9  -8   8      133.18      127.42     28.04 o 
 -11  -7   8      227.84      302.18     23.84 o 
 -10  -7   8      543.27      516.65     28.86 o 
  -9  -7   8      272.42      339.90     23.53 o 
  -8  -7   8      191.85      203.65     18.60 o 
  -7  -7   8      745.44      626.75     30.40 o 
  -6  -7   8       72.15       65.49     15.87 o 
  -5  -7   8     1264.30     1208.03     44.24 o 
  -4  -7   8     1311.52     1246.16     75.14 o 
  -3  -7   8       17.25       38.50     10.06 o 
  -2  -7   8       19.39       23.91     11.89 o 
  -1  -7   8      476.82      441.84     23.92 o 
   0  -7   8      534.85      554.32     27.45 o 
   1  -7   8      465.56      510.01     21.80 o 
   2  -7   8        4.46       10.80      7.52 o 
   3  -7   8      519.85      419.91     23.77 o 
   4  -7   8      320.95      269.15     26.64 o 
   5  -7   8       14.06       19.37     13.92 o 
   6  -7   8       53.71       49.26     17.35 o 
   7  -7   8      649.96      729.99    121.94 o 
   8  -7   8       58.61       74.16     22.27 o 
   9  -7   8       14.35       -6.47     16.51 o 
 -12  -6   8      288.78      362.39     58.92 o 
 -11  -6   8       57.03       57.47     17.25 o 
 -10  -6   8      132.73      110.62     18.30 o 
  -9  -6   8       48.39       73.85     12.82 o 
  -8  -6   8       21.70       18.32      9.17 o 
  -7  -6   8      223.59      192.37     17.51 o 
  -6  -6   8      179.14      157.48     16.48 o 
  -5  -6   8      445.32      480.59     24.38 o 
  -4  -6   8       36.04       31.89      9.20 o 
  -3  -6   8      695.27      629.88     27.88 o 
  -2  -6   8      242.73      271.65     18.68 o 
  -1  -6   8        9.82       23.76      8.08 o 
   0  -6   8     1554.39     1656.07     68.99 o 
   1  -6   8      347.98      321.52     16.62 o 
   2  -6   8     2082.16     2122.42     66.46 o 
   3  -6   8       63.47       69.38     10.56 o 
   4  -6   8      700.49      735.65     43.16 o 
   5  -6   8      120.63       91.60     19.73 o 
   6  -6   8       45.91       42.18     16.61 o 
   7  -6   8      183.84      242.14     32.40 o 
   8  -6   8      233.85      238.74     54.02 o 
   9  -6   8       33.31       24.59     18.67 o 
 -13  -5   8        5.72        3.34     11.04 o 
 -12  -5   8        1.31        2.44      8.85 o 
 -11  -5   8      705.73      655.61     30.81 o 
 -10  -5   8     1683.78     1661.51     55.25 o 
  -9  -5   8      309.00      288.09     25.16 o 
  -8  -5   8      830.49      768.31     31.83 o 
  -7  -5   8      276.24      255.65     26.04 o 
  -6  -5   8       25.61       37.27     13.17 o 
  -5  -5   8      437.17      401.45     20.90 o 
  -4  -5   8     1580.03     1356.02     69.32 o 
  -3  -5   8     5559.14     5937.13    151.83 o 
  -2  -5   8        6.78       33.36      8.58 o 
  -1  -5   8      528.96      517.27     21.04 o 
   0  -5   8      205.50      159.61     11.37 o 
   1  -5   8      935.22      912.62     30.24 o 
   2  -5   8     4901.69     4849.90    113.75 o 
   3  -5   8     1934.37     1966.51     64.23 o 
   4  -5   8      251.74      280.02     19.71 o 
   5  -5   8       75.21       93.87     19.58 o 
   6  -5   8       89.59       87.42     18.52 o 
   7  -5   8       65.44       85.39     20.17 o 
   8  -5   8      202.89      238.42     26.09 o 
   9  -5   8       27.23       10.97     14.80 o 
 -13  -4   8      251.70      201.15     38.62 o 
 -12  -4   8      173.30      191.09     14.22 o 
 -11  -4   8      488.78      499.58     23.79 o 
 -10  -4   8      868.45      874.96     38.50 o 
  -9  -4   8      195.52      241.52     13.46 o 
  -8  -4   8      100.44       82.48     11.47 o 
  -7  -4   8       11.71        4.88      6.15 o 
  -6  -4   8     4457.75     4891.86    145.86 o 
  -5  -4   8      305.82      336.55     31.93 o 
  -4  -4   8       46.38       26.57      7.26 o 
  -3  -4   8       92.86      127.14      8.13 o 
  -2  -4   8       27.57       44.43      7.30 o 
  -1  -4   8       52.16       74.07      8.36 o 
   0  -4   8     1368.90     1448.75     40.59 o 
   1  -4   8     6167.77     6299.94    141.61 o 
   2  -4   8     3876.83     3887.13     93.96 o 
   3  -4   8      591.36      533.83     22.67 o 
   4  -4   8      133.73      103.79     14.15 o 
   5  -4   8       38.69       76.28     29.29 o 
   6  -4   8     2820.83     2652.25    109.69 o 
   7  -4   8     1546.75     1584.13     83.73 o 
   8  -4   8      249.85      312.08     39.82 o 
   9  -4   8      688.49      695.12     55.19 o 
 -14  -3   8      133.22      195.80     34.55 o 
 -13  -3   8      142.65      212.36     32.20 o 
 -12  -3   8      138.78      156.69     25.95 o 
 -11  -3   8      914.32      972.79     27.19 o 
 -10  -3   8      619.00      578.47     19.66 o 
  -9  -3   8       77.36       74.94     10.20 o 
  -8  -3   8      474.70      500.34     22.36 o 
  -7  -3   8     1099.28     1261.57     36.02 o 
  -6  -3   8       28.08       24.56      5.86 o 
  -5  -3   8      320.23      351.59     14.69 o 
  -4  -3   8       13.64       32.15      6.49 o 
  -3  -3   8      475.65      468.57     17.30 o 
  -2  -3   8     2593.65     2754.56     66.87 o 
  -1  -3   8      570.02      740.44     24.72 o 
   0  -3   8      491.99      616.53     25.95 o 
   1  -3   8      535.19      652.40     23.94 o 
   2  -3   8      344.89      334.32     16.79 o 
   3  -3   8      297.38      280.43     18.52 o 
   4  -3   8      425.40      447.60     34.59 o 
   5  -3   8      618.12      523.73     24.15 o 
   6  -3   8     1276.52     1233.46     50.62 o 
   7  -3   8       18.13       -4.62     10.02 o 
   8  -3   8       40.17       40.86     13.89 o 
   9  -3   8      315.65      356.45     47.44 o 
 -14  -2   8        0.17       23.98     36.03 o 
 -13  -2   8       38.67       68.99     21.22 o 
 -12  -2   8     1118.46     1073.98     84.15 o 
 -11  -2   8       63.93       84.23     22.05 o 
 -10  -2   8      200.45      181.36      9.14 o 
  -9  -2   8     1878.13     1852.62     57.73 o 
  -8  -2   8      218.98      239.41     20.18 o 
  -7  -2   8      178.83      244.83     12.52 o 
  -6  -2   8      459.64      429.25     16.71 o 
  -5  -2   8      375.74      322.37     18.12 o 
  -4  -2   8     3136.05     2989.05     70.88 o 
  -3  -2   8      863.20      728.41     23.48 o 
  -2  -2   8     1421.08     1349.50     33.03 o 
  -1  -2   8      481.17      470.62     18.84 o 
   0  -2   8     1362.93     1354.05     34.33 o 
   1  -2   8     1012.84      929.88     26.78 o 
   2  -2   8     1779.68     1638.70     45.92 o 
   3  -2   8      115.25      102.23     12.13 o 
   4  -2   8      147.09      150.35     13.99 o 
   5  -2   8      146.94      125.13     13.67 o 
   6  -2   8      107.90      107.04     13.73 o 
   7  -2   8      287.76      347.88     26.19 o 
   8  -2   8      965.79     1005.26     47.79 o 
   9  -2   8       19.88       43.27     16.29 o 
 -14  -1   8      490.05      514.28     79.00 o 
 -13  -1   8        2.90       25.79     18.50 o 
 -12  -1   8       54.72       52.03     14.46 o 
 -11  -1   8        0.28       18.67     12.23 o 
 -10  -1   8      821.01      848.86     48.48 o 
  -9  -1   8      102.75      113.07      9.18 o 
  -8  -1   8      417.96      426.98     26.78 o 
  -7  -1   8      262.04      272.48     13.17 o 
  -6  -1   8      435.49      447.01     18.03 o 
  -5  -1   8       33.56       99.20      8.25 o 
  -4  -1   8      499.24      731.55     28.85 o 
  -3  -1   8      539.90      483.07     15.88 o 
  -2  -1   8        5.82       12.67      4.31 o 
  -1  -1   8     6287.36     6468.76    126.69 o 
   0  -1   8      238.63      230.59     14.00 o 
   1  -1   8     1403.78     1363.81     35.29 o 
   2  -1   8      398.88      405.82     16.91 o 
   3  -1   8        7.25        6.24      5.36 o 
   4  -1   8        3.15       10.19      7.58 o 
   5  -1   8       30.96       37.31      9.72 o 
   6  -1   8       18.57       45.03     11.22 o 
   7  -1   8      349.03      353.76     26.87 o 
   8  -1   8        5.80       11.56     12.07 o 
   9  -1   8        9.51       11.20     14.70 o 
 -14   0   8      226.68      256.40     27.43 o 
 -13   0   8      606.91      599.95     38.95 o 
 -12   0   8      586.62      562.63     32.91 o 
 -11   0   8      204.52      232.14     43.36 o 
 -10   0   8      339.97      335.40     21.97 o 
  -9   0   8      752.64      709.52     24.82 o 
  -8   0   8     5554.56     5804.03    129.78 o 
  -7   0   8     2302.49     2402.10     58.92 o 
  -6   0   8       74.63       59.64      6.86 o 
  -5   0   8       33.37       76.71      7.25 o 
  -4   0   8       92.87       63.50      6.97 o 
  -3   0   8     1404.81     1086.05     27.40 o 
  -2   0   8     1040.05      798.35     22.46 o 
  -1   0   8       13.85       81.87      7.47 o 
   0   0   8       28.72       35.95      6.03 o 
   1   0   8      172.92      150.29     10.48 o 
   2   0   8      547.27      474.74     18.28 o 
   3   0   8      850.56      871.62     34.43 o 
   4   0   8      717.66      770.38     30.02 o 
   5   0   8      266.43      230.95     17.47 o 
   6   0   8      414.32      436.79     34.94 o 
   7   0   8        2.23       -3.22      9.62 o 
   8   0   8        2.41       10.12     13.25 o 
   9   0   8      888.27      911.48     47.54 o 
 -15   1   8      225.91      311.59     34.65 o 
 -14   1   8      327.13      251.04     33.49 o 
 -13   1   8       33.78       48.60     15.45 o 
 -12   1   8      244.51      305.15     24.05 o 
 -11   1   8     1910.67     1960.38    152.82 o 
 -10   1   8        0.60        4.37      8.89 o 
  -9   1   8      138.12      151.30     15.10 o 
  -8   1   8       77.31      124.48     11.88 o 
  -7   1   8     2161.28     2108.20     52.54 o 
  -6   1   8        4.43       11.41      4.61 o 
  -5   1   8       19.86       29.35      5.08 o 
  -4   1   8      120.31       99.04     15.06 o 
  -3   1   8     1044.88      914.18     29.82 o 
  -2   1   8     1118.61     1061.03     29.74 o 
  -1   1   8     1895.17     1855.95     43.33 o 
   0   1   8       10.78       10.01      4.85 o 
   1   1   8      145.80      178.62     11.50 o 
   2   1   8       29.87       34.92      7.05 o 
   3   1   8      428.00      460.88     21.64 o 
   4   1   8        6.09        0.55      7.11 o 
   5   1   8      132.29      110.98     13.73 o 
   6   1   8      771.12      745.12     46.09 o 
   7   1   8      742.92      803.92     35.15 o 
   8   1   8      207.48      351.34     36.86 o 
   9   1   8      351.61      482.64     34.04 o 
 -15   2   8      169.85      117.67     47.38 o 
 -14   2   8        0.98       -4.77     16.87 o 
 -13   2   8      642.80      613.94     35.22 o 
 -12   2   8      687.99      650.25     34.61 o 
 -11   2   8       12.33       15.73     12.24 o 
 -10   2   8      531.76      549.70     32.75 o 
  -9   2   8      404.42      397.19     13.73 o 
  -8   2   8      474.68      476.83     15.32 o 
  -7   2   8     1358.65     1218.23     29.49 o 
  -6   2   8     4964.49     4880.52    106.26 o 
  -5   2   8      177.50      256.38      9.79 o 
  -4   2   8       29.29       42.35      4.98 o 
  -3   2   8     1347.67     1216.02     29.59 o 
  -2   2   8     1124.29     1065.83     27.70 o 
  -1   2   8     1554.57     1370.81     34.65 o 
   0   2   8     1954.33     2121.66     49.72 o 
   1   2   8      185.89      178.27     11.48 o 
   2   2   8      580.11      580.80     36.33 o 
   3   2   8       75.30      102.70     16.02 o 
   4   2   8     3781.14     3721.42    112.47 o 
   5   2   8      586.42      580.30     27.63 o 
   6   2   8       60.44       58.45     12.91 o 
   7   2   8       59.49       64.23     14.44 o 
   8   2   8       15.91       18.76     13.57 o 
 -15   3   8        0.33       42.09     34.80 o 
 -14   3   8       33.96       54.46     39.85 o 
 -13   3   8       53.62       34.17     18.60 o 
 -12   3   8       58.96       79.59     15.55 o 
 -11   3   8     2022.16     2071.77     54.05 o 
 -10   3   8       55.36       73.02      6.83 o 
  -9   3   8       91.24      104.80      8.09 o 
  -8   3   8      753.20      833.04     22.57 o 
  -7   3   8      229.47      184.21      9.04 o 
  -6   3   8     1050.22      978.11     24.39 o 
  -5   3   8      960.71      987.36     30.31 o 
  -4   3   8      110.37      111.38     17.82 o 
  -3   3   8      519.60      511.66     20.62 o 
  -2   3   8       11.39        4.41      4.03 o 
  -1   3   8      588.01      733.08     22.54 o 
   0   3   8       80.62       94.23      9.37 o 
   1   3   8      178.46      206.69     12.66 o 
   2   3   8      451.08      477.45     24.85 o 
   3   3   8        8.80       29.68      9.37 o 
   4   3   8       84.00      102.31     13.67 o 
   5   3   8      574.38      586.94     28.88 o 
   6   3   8        9.27        6.37     10.56 o 
   7   3   8       78.54      105.19     16.19 o 
   8   3   8      967.87     1074.01     45.22 o 
 -15   4   8      259.69      402.43     66.36 o 
 -14   4   8      160.41      162.00     46.77 o 
 -13   4   8        3.31        1.92      6.00 o 
 -12   4   8      329.27      281.55     16.68 o 
 -11   4   8       33.58       43.92      9.40 o 
 -10   4   8       34.53       68.75      8.17 o 
  -9   4   8      433.00      440.42     15.76 o 
  -8   4   8      180.79      191.00     11.92 o 
  -7   4   8       32.81       30.38      6.51 o 
  -6   4   8     2336.05     2195.35     62.04 o 
  -5   4   8      559.36      490.48     19.99 o 
  -4   4   8       18.55       35.53      7.06 o 
  -3   4   8      824.65      883.34     29.63 o 
  -2   4   8       36.31       25.25      5.29 o 
  -1   4   8      813.87      744.56     27.63 o 
   0   4   8     2532.60     2222.22     52.63 o 
   1   4   8     2302.08     2171.53     53.27 o 
   2   4   8     1895.66     1936.06     56.36 o 
   3   4   8      148.67      161.88     16.09 o 
   4   4   8      170.64      137.01     16.05 o 
   5   4   8      695.79      683.10     31.91 o 
   6   4   8      854.41      851.75     37.47 o 
   7   4   8       67.11       40.00     15.07 o 
   8   4   8       29.98       48.77     18.69 o 
 -15   5   8        1.70      -16.70     36.33 o 
 -14   5   8        7.21       46.00     34.12 o 
 -13   5   8       30.94       36.31     30.71 o 
 -12   5   8     1099.85      929.01     88.04 o 
 -11   5   8       57.19      114.11     26.52 o 
 -10   5   8      140.30      153.87     14.66 o 
  -9   5   8       26.27       30.11      9.12 o 
  -8   5   8      155.15      196.76     16.02 o 
  -7   5   8       54.92       73.19     15.21 o 
  -6   5   8      896.47      920.18     36.20 o 
  -5   5   8      357.10      353.04     20.20 o 
  -4   5   8      917.66      906.87     44.39 o 
  -3   5   8      347.25      358.32     18.44 o 
  -2   5   8     1239.04     1189.18     73.13 o 
  -1   5   8      371.08      400.51     16.87 o 
   0   5   8      726.46      798.07     34.18 o 
   1   5   8        1.53        6.96      6.92 o 
   2   5   8      145.48      152.32     19.09 o 
   3   5   8      505.61      471.06     25.05 o 
   4   5   8       41.26       33.70     11.28 o 
   5   5   8      951.78      976.11     40.10 o 
   6   5   8      229.23      209.12     21.73 o 
   7   5   8        1.65        4.29     13.44 o 
 -15   6   8       62.18       67.92     42.99 o 
 -14   6   8        2.94       -3.15     31.64 o 
 -13   6   8      675.07      505.14     68.30 o 
 -12   6   8     1070.20      711.47     75.99 o 
 -11   6   8        3.72       14.73     14.86 o 
 -10   6   8     3192.11     3272.20     96.20 o 
  -9   6   8      531.53      522.59     27.13 o 
  -8   6   8      130.86      168.66     28.30 o 
  -7   6   8      268.58      302.19     21.46 o 
  -6   6   8      995.82     1053.63     41.38 o 
  -5   6   8      135.39      126.57     14.72 o 
  -4   6   8        6.13       10.47      9.09 o 
  -3   6   8      578.42      615.70     51.34 o 
  -2   6   8       16.76       33.17      6.37 o 
  -1   6   8      695.21      691.09     23.46 o 
   0   6   8     1603.87     1501.72     41.04 o 
   1   6   8     2839.36     2694.14    118.73 o 
   2   6   8     1793.83     1859.24     57.20 o 
   3   6   8      161.03      126.58     15.78 o 
   4   6   8       28.75       29.37     11.78 o 
   5   6   8       63.81       53.44     14.12 o 
   6   6   8      100.89       70.44     16.30 o 
   7   6   8      479.97      597.34     34.33 o 
 -15   7   8      154.85      211.00     58.52 o 
 -14   7   8       47.46       98.37     44.19 o 
 -13   7   8       65.08       77.97     40.42 o 
 -12   7   8       12.66       -2.18     28.34 o 
 -11   7   8      968.45      990.23     92.56 o 
 -10   7   8      164.08      214.79     27.81 o 
  -9   7   8       20.56       21.67     10.91 o 
  -8   7   8      397.81      418.61     31.22 o 
  -7   7   8      168.69      161.15     18.27 o 
  -6   7   8        0.55        1.05     10.28 o 
  -5   7   8      528.30      477.18     26.03 o 
  -4   7   8       11.72       18.45      8.84 o 
  -3   7   8        8.62        7.61     10.27 o 
  -2   7   8       73.08       64.54     16.71 o 
  -1   7   8      348.08      371.95     25.19 o 
   0   7   8       45.74       46.54     10.37 o 
   1   7   8      195.97      229.35     24.07 o 
   2   7   8     1049.34      950.99     37.86 o 
   3   7   8      370.23      304.13     22.01 o 
   4   7   8       55.97       37.09     13.22 o 
   5   7   8      219.29      207.78     22.69 o 
   6   7   8       64.67       47.89     16.74 o 
 -14   8   8      145.97      205.45     54.72 o 
 -13   8   8      163.90       99.46     43.02 o 
 -12   8   8      154.81      146.87     46.12 o 
 -11   8   8     1842.87     2003.89    146.00 o 
 -10   8   8      825.45      742.18     43.84 o 
  -9   8   8     2444.71     2529.16     80.89 o 
  -8   8   8     6819.30     6915.42    186.82 o 
  -7   8   8       22.18        7.02      9.72 o 
  -6   8   8     1337.86     1382.21     60.10 o 
  -5   8   8      638.63      615.88     31.51 o 
  -4   8   8      653.64      612.07     49.73 o 
  -3   8   8      941.12      870.45     39.48 o 
  -2   8   8      614.40      632.52     33.28 o 
  -1   8   8        9.67       11.11     13.45 o 
   0   8   8      115.97      162.41     27.24 o 
   1   8   8      893.56      954.31     60.60 o 
   2   8   8       40.66       44.55     12.93 o 
   3   8   8      756.81      762.30     35.21 o 
   4   8   8      118.85      104.08     25.61 o 
   5   8   8        6.60       20.25     15.80 o 
 -14   9   8        1.03       35.25     37.51 o 
 -13   9   8      177.46      316.66     67.16 o 
 -12   9   8        1.66       -3.08     30.98 o 
 -11   9   8       96.31       12.48     29.66 o 
 -10   9   8       25.61       40.16     30.85 o 
  -9   9   8      303.95      212.37     21.61 o 
  -8   9   8      834.69      724.20     35.91 o 
  -7   9   8     2579.69     2453.92     92.85 o 
  -6   9   8      435.28      410.81     26.29 o 
  -5   9   8      122.30       89.44     16.03 o 
  -4   9   8      321.25      278.42     22.83 o 
  -3   9   8      455.69      467.76     28.68 o 
  -2   9   8        0.47        3.01     10.28 o 
  -1   9   8       18.78       12.26     16.66 o 
   0   9   8       27.84        8.83     21.87 o 
   1   9   8      366.09      407.20     41.83 o 
   2   9   8      155.36      108.89     28.62 o 
   3   9   8      256.57      226.08     57.24 o 
   4   9   8        2.39       15.82     14.45 o 
 -13  10   8       34.53        1.55     31.44 o 
 -12  10   8        4.82      -14.78     34.92 o 
 -11  10   8      244.96      233.52     52.68 o 
 -10  10   8      199.29      220.24     53.04 o 
  -9  10   8        2.75       -3.16     13.51 o 
  -8  10   8      110.49      163.10     20.45 o 
  -7  10   8     2295.24     2210.75     75.46 o 
  -6  10   8       94.95      118.00     17.96 o 
  -5  10   8      771.49      855.61     40.83 o 
  -4  10   8      640.27      687.51     52.58 o 
  -3  10   8      567.16      592.35     35.48 o 
  -2  10   8      680.68      628.67     46.64 o 
  -1  10   8        1.98       35.88     25.38 o 
   0  10   8      445.14      466.27     42.20 o 
   1  10   8       46.77       16.97     20.83 o 
   2  10   8       52.86       23.25     22.89 o 
   3  10   8      328.40      321.27     44.97 o 
 -13  11   8        0.64        7.75     35.06 o 
 -12  11   8      376.68      508.95     75.87 o 
 -11  11   8      237.20      299.29     64.08 o 
 -10  11   8      243.48      158.98     48.03 o 
  -9  11   8      836.03      586.45     74.60 o 
  -8  11   8      509.12      535.53     56.89 o 
  -7  11   8      201.38      224.28     23.36 o 
  -6  11   8       43.80       48.10     14.66 o 
  -5  11   8       10.59        6.51     13.02 o 
  -4  11   8       46.77       73.18     17.58 o 
  -3  11   8        8.47        4.38     16.45 o 
  -2  11   8       28.28       35.29     18.81 o 
  -1  11   8      171.13      170.55     29.73 o 
   0  11   8       87.92       87.41     26.01 o 
   1  11   8        1.71       10.86     19.85 o 
   2  11   8      378.85      317.70     43.72 o 
 -12  12   8      183.38      313.43     71.94 o 
 -11  12   8       36.66       35.55     38.10 o 
 -10  12   8      760.87      649.56     80.07 o 
  -9  12   8      607.43      564.72     74.83 o 
  -8  12   8      446.73      497.84     41.62 o 
  -7  12   8      184.17      225.84     25.80 o 
  -6  12   8      447.17      550.62     35.10 o 
  -5  12   8      190.52      167.91     36.45 o 
  -4  12   8      671.96      643.11     50.67 o 
  -3  12   8        2.32       -2.40     19.15 o 
  -2  12   8      453.32      607.87     49.73 o 
  -1  12   8      430.48      442.84     80.03 o 
   0  12   8      300.90      275.88     39.38 o 
   1  12   8      356.67      327.39     46.29 o 
 -11  13   8      284.88      288.18     67.88 o 
 -10  13   8       57.81      138.14     49.44 o 
  -9  13   8       25.03       24.37     37.14 o 
  -8  13   8        8.86      -18.42     31.88 o 
  -7  13   8       48.81       37.62     20.81 o 
  -6  13   8       24.11        7.35     15.34 o 
  -5  13   8      156.19      133.49     29.69 o 
  -4  13   8       74.57       95.01     24.80 o 
  -3  13   8       29.40       49.70     24.21 o 
  -2  13   8       84.55      101.00     45.42 o 
  -1  13   8       54.82       53.12     25.54 o 
  -9  14   8       49.00       25.82     36.87 o 
  -8  14   8      626.76      786.23     91.54 o 
  -7  14   8      454.35      560.83     75.87 o 
  -6  14   8      849.64      899.99     62.63 o 
  -5  14   8      165.42      236.57     51.38 o 
  -4  14   8        5.43        0.74     21.77 o 
  -3  14   8        8.20      -14.51     22.17 o 
  -4 -13   9       73.94      126.82     21.14 o 
  -3 -13   9      636.53      650.09     38.81 o 
  -2 -13   9      143.44      185.68     24.57 o 
  -1 -13   9       63.92       50.31     22.61 o 
   0 -13   9       10.25      -14.37     26.96 o 
   1 -13   9       27.09      -14.42     26.38 o 
   2 -13   9       86.79      115.90     38.20 o 
   3 -13   9      271.86      170.56     44.82 o 
   4 -13   9      101.27      104.84     37.02 o 
  -6 -12   9       31.52       34.99     16.87 o 
  -5 -12   9        1.86        1.45     13.43 o 
  -4 -12   9      143.06      141.95     20.70 o 
  -3 -12   9       67.69      126.52     20.18 o 
  -2 -12   9       51.76       60.95     16.71 o 
  -1 -12   9      188.95      191.57     23.23 o 
   0 -12   9       18.91       13.70     16.57 o 
   1 -12   9       97.04       79.76     31.12 o 
   2 -12   9        0.35      -20.31     20.31 o 
   3 -12   9        9.52        8.20     27.48 o 
   4 -12   9       39.90       21.71     28.12 o 
   5 -12   9      276.04      272.35     52.11 o 
  -7 -11   9      376.31      432.03     31.86 o 
  -6 -11   9      503.76      545.99     49.43 o 
  -5 -11   9      357.91      349.00     35.38 o 
  -4 -11   9     2079.76     2024.62     71.32 o 
  -3 -11   9      115.35      154.02     20.83 o 
  -2 -11   9     1365.94     1302.37     72.11 o 
  -1 -11   9      339.99      327.93     32.46 o 
   0 -11   9       76.58       96.39     22.56 o 
   1 -11   9      142.48      144.24     37.18 o 
   2 -11   9      254.84      231.90     46.65 o 
   3 -11   9      370.66      449.91     57.57 o 
   4 -11   9      686.82      576.05     64.12 o 
   5 -11   9      349.27      305.12     56.64 o 
   6 -11   9        0.69       17.94     30.35 o 
  -9 -10   9        0.09       -0.28     14.36 o 
  -8 -10   9      498.85      448.18     29.80 o 
  -7 -10   9      412.35      447.59     41.70 o 
  -6 -10   9      693.35      639.34     34.75 o 
  -5 -10   9     1321.64     1272.66     75.43 o 
  -4 -10   9       36.72       42.17     13.47 o 
  -3 -10   9        7.98        4.12     10.85 o 
  -2 -10   9       19.75       13.71     12.66 o 
  -1 -10   9       35.46        2.66     10.61 o 
   0 -10   9     1670.20     1691.69     61.41 o 
   1 -10   9      774.75      695.91     35.16 o 
   2 -10   9      324.04      360.65     48.55 o 
   3 -10   9      175.46      194.25     40.23 o 
   4 -10   9       10.73       35.73     26.52 o 
   5 -10   9       14.01       34.37     29.13 o 
   6 -10   9       42.37       68.52     32.95 o 
   7 -10   9       27.61        6.13     25.15 o 
 -10  -9   9       37.26       38.78     14.75 o 
  -9  -9   9       13.00       16.75     13.52 o 
  -8  -9   9        1.58       17.17     12.47 o 
  -7  -9   9      372.69      400.52     26.79 o 
  -6  -9   9      753.88      688.47     34.56 o 
  -5  -9   9     1589.19     1483.31     63.90 o 
  -4  -9   9      136.70      105.00     15.63 o 
  -3  -9   9      148.13      157.75     18.57 o 
  -2  -9   9      524.41      680.05     41.43 o 
  -1  -9   9      164.25      245.35     21.92 o 
   0  -9   9     1736.08     1742.49     64.78 o 
   1  -9   9     1031.25      991.82     42.48 o 
   2  -9   9       64.02       39.73     22.41 o 
   3  -9   9       11.21       -6.23     19.07 o 
   4  -9   9      188.91      196.24     40.07 o 
   5  -9   9        2.20       16.16     22.21 o 
   6  -9   9      249.66      202.47     44.34 o 
   7  -9   9      161.89      204.51     42.95 o 
 -10  -8   9       62.77       78.50     19.89 o 
  -9  -8   9        1.03      -10.86     10.86 o 
  -8  -8   9       12.91       15.95     10.90 o 
  -7  -8   9      240.46      267.63     27.95 o 
  -6  -8   9      749.99      679.48     32.88 o 
  -5  -8   9     1111.11     1073.19     43.00 o 
  -4  -8   9     1000.22      964.86     39.94 o 
  -3  -8   9       25.83       14.83     10.30 o 
  -2  -8   9      820.74      785.86     74.74 o 
  -1  -8   9       53.17       54.41     12.44 o 
   0  -8   9       63.43       62.04     13.01 o 
   1  -8   9     2521.80     2399.57     75.54 o 
   2  -8   9       83.63       76.00     23.04 o 
   3  -8   9      202.93      139.06     33.00 o 
   4  -8   9        3.04       11.26     20.72 o 
   5  -8   9      227.99      229.20     29.72 o 
   6  -8   9       47.77       32.74     18.17 o 
   7  -8   9       85.30       81.41     23.37 o 
   8  -8   9        3.88       21.98     18.83 o 
 -11  -7   9       48.60       49.40     17.94 o 
 -10  -7   9      360.31      390.15     27.20 o 
  -9  -7   9      209.01      204.08     19.71 o 
  -8  -7   9        1.19       17.73     10.31 o 
  -7  -7   9      317.53      326.95     26.69 o 
  -6  -7   9     1332.72     1435.31     99.59 o 
  -5  -7   9      102.12      119.50     15.38 o 
  -4  -7   9       59.48       70.90     16.74 o 
  -3  -7   9        0.22        6.12     13.28 o 
  -2  -7   9       81.97       75.65     13.27 o 
  -1  -7   9       72.44       66.80     12.79 o 
   0  -7   9     1617.00     1854.93     61.27 o 
   1  -7   9      175.23      213.99     18.70 o 
   2  -7   9     1096.64     1081.89     51.01 o 
   3  -7   9       81.79       91.58     17.73 o 
   4  -7   9      278.02      228.84     27.31 o 
   5  -7   9      572.76      648.99     43.77 o 
   6  -7   9     1316.48     1322.80    148.61 o 
   7  -7   9      524.49      518.49     44.18 o 
   8  -7   9      193.51      124.88     28.93 o 
 -12  -6   9      200.69      201.22     19.13 o 
 -11  -6   9      335.26      348.48     23.19 o 
 -10  -6   9       63.50       60.03     12.66 o 
  -9  -6   9     1346.33     1343.51     49.07 o 
  -8  -6   9      618.07      548.49     31.31 o 
  -7  -6   9      826.68      693.56     33.28 o 
  -6  -6   9       92.71       65.78     12.11 o 
  -5  -6   9        5.84        1.24      7.68 o 
  -4  -6   9       24.93       27.78     12.30 o 
  -3  -6   9      156.97      159.82     16.43 o 
  -2  -6   9      130.80      150.53     16.30 o 
  -1  -6   9        2.74       -1.50      7.83 o 
   0  -6   9       53.52       33.83      9.50 o 
   1  -6   9     1044.35     1147.56     37.07 o 
   2  -6   9     1130.33     1156.63     43.27 o 
   3  -6   9     1850.55     1772.95     89.32 o 
   4  -6   9        1.49       -6.34     10.83 o 
   5  -6   9       14.64       50.77     22.83 o 
   6  -6   9      278.35      322.18     32.17 o 
   7  -6   9       53.14       67.19     21.33 o 
   8  -6   9       14.21       33.66     31.33 o 
 -12  -5   9       91.00       78.71     13.83 o 
 -11  -5   9      611.99      660.55     44.85 o 
 -10  -5   9     3531.81     3591.10    101.84 o 
  -9  -5   9      666.27      670.19     52.58 o 
  -8  -5   9      183.68      216.14     17.52 o 
  -7  -5   9        0.74        8.76      7.94 o 
  -6  -5   9      696.43      696.93     31.79 o 
  -5  -5   9     3160.68     3318.11    114.67 o 
  -4  -5   9     1277.52     1323.47     45.76 o 
  -3  -5   9      209.00      225.41     26.66 o 
  -2  -5   9        8.74       27.22      8.34 o 
  -1  -5   9       39.51       44.56      7.92 o 
   0  -5   9      749.25      785.98     34.16 o 
   1  -5   9      860.19      858.19     30.08 o 
   2  -5   9     5994.47     6189.49    142.78 o 
   3  -5   9     1852.19     1743.68     75.45 o 
   4  -5   9      278.53      284.69     33.52 o 
   5  -5   9      135.28      136.39     23.29 o 
   6  -5   9      112.64      130.90     24.29 o 
   7  -5   9      983.46      949.10     60.27 o 
   8  -5   9      181.94      215.77     26.14 o 
   9  -5   9       19.82       38.06     16.33 o 
 -13  -4   9      197.19      187.15     30.43 o 
 -12  -4   9       52.12       61.29      9.56 o 
 -11  -4   9        5.91       -1.73      7.70 o 
 -10  -4   9       11.35        5.13      8.11 o 
  -9  -4   9     1299.58     1173.16     41.83 o 
  -8  -4   9      157.12      119.47     13.45 o 
  -7  -4   9      235.03      197.56     15.15 o 
  -6  -4   9      685.33      770.36     48.32 o 
  -5  -4   9      104.22      119.19     13.14 o 
  -4  -4   9      573.76      617.61     32.58 o 
  -3  -4   9       22.14       12.92      4.72 o 
  -2  -4   9      462.75      478.59     19.22 o 
  -1  -4   9      905.13     1010.14     32.16 o 
   0  -4   9       33.12       38.82      7.70 o 
   1  -4   9      724.41      829.09     29.51 o 
   2  -4   9        8.90       13.73      7.26 o 
   3  -4   9       25.45       26.99      9.93 o 
   4  -4   9      498.39      465.85     41.35 o 
   5  -4   9      550.56      511.50     38.01 o 
   6  -4   9      104.30       80.17     16.23 o 
   7  -4   9      230.24      215.30     24.21 o 
   8  -4   9        8.23       10.63     14.29 o 
   9  -4   9      122.76      144.80     23.93 o 
 -13  -3   9      277.76      320.15     37.83 o 
 -12  -3   9       11.03       22.59     18.39 o 
 -11  -3   9       34.64       23.46      5.86 o 
 -10  -3   9     2450.20     2423.62     58.84 o 
  -9  -3   9        9.10       14.55     10.22 o 
  -8  -3   9     2377.97     2390.84     69.49 o 
  -7  -3   9     1243.92     1235.14     41.44 o 
  -6  -3   9      143.48      131.02     10.23 o 
  -5  -3   9      669.63      719.11     24.06 o 
  -4  -3   9     2423.48     2401.65     59.86 o 
  -3  -3   9      265.44      253.77     13.27 o 
  -2  -3   9     1454.15     1293.38     37.43 o 
  -1  -3   9        1.57        3.08      5.65 o 
   0  -3   9       27.09       41.73      7.95 o 
   1  -3   9      589.78      623.28     24.44 o 
   2  -3   9     1377.91     1263.84     44.05 o 
   3  -3   9       13.30        7.56      7.48 o 
   4  -3   9     1647.27     1554.73     63.92 o 
   5  -3   9      742.09      765.16     37.54 o 
   6  -3   9       16.61       10.67     10.87 o 
   7  -3   9       51.22       54.64     18.39 o 
   8  -3   9       21.99       19.86     14.11 o 
   9  -3   9      757.12      777.94     50.08 o 
 -14  -2   9      458.61      445.25     41.09 o 
 -13  -2   9      251.54      264.02     33.79 o 
 -12  -2   9        2.92        5.21     16.25 o 
 -11  -2   9      230.92      246.23     29.99 o 
 -10  -2   9     2731.04     2775.68     78.03 o 
  -9  -2   9      306.99      327.51     28.52 o 
  -8  -2   9       91.93       97.07     14.57 o 
  -7  -2   9        9.90       19.84      6.23 o 
  -6  -2   9       95.73       99.04      9.06 o 
  -5  -2   9        1.13        5.86      5.04 o 
  -4  -2   9        8.91        9.08      5.05 o 
  -3  -2   9      100.35       82.54     13.54 o 
  -2  -2   9      331.19      342.80     15.63 o 
  -1  -2   9      116.45      153.35     12.95 o 
   0  -2   9     5967.60     6700.96    133.67 o 
   1  -2   9      566.51      545.50     19.99 o 
   2  -2   9        1.19       14.32      6.04 o 
   3  -2   9        5.85       25.32      8.40 o 
   4  -2   9        1.45        0.32      7.80 o 
   5  -2   9     1170.24     1048.73     39.75 o 
   6  -2   9      462.80      541.54     32.64 o 
   7  -2   9       22.65       -0.09     11.97 o 
   8  -2   9      271.17      313.11     28.57 o 
   9  -2   9      447.90      506.02     36.06 o 
 -14  -1   9        2.46       -8.94     20.76 o 
 -13  -1   9        6.08       -3.56     35.87 o 
 -12  -1   9        2.27        1.02     13.12 o 
 -11  -1   9       88.68       80.22     15.77 o 
 -10  -1   9     2110.06     2077.22     90.88 o 
  -9  -1   9      224.63      222.12     18.87 o 
  -8  -1   9     1023.69      958.03     29.81 o 
  -7  -1   9      425.60      332.78     15.19 o 
  -6  -1   9      215.09      189.48     17.35 o 
  -5  -1   9      398.57      434.21     18.66 o 
  -4  -1   9      575.51      518.23     19.43 o 
  -3  -1   9     1747.95     1555.33     37.35 o 
  -2  -1   9        3.10       22.58      5.50 o 
  -1  -1   9     2765.70     2940.99     64.65 o 
   0  -1   9      123.17      155.39     11.05 o 
   1  -1   9        0.17        8.65      5.30 o 
   2  -1   9      140.42      138.07     11.62 o 
   3  -1   9     1853.38     1842.06     57.81 o 
   4  -1   9     1548.89     1471.06     47.04 o 
   5  -1   9      317.31      405.45     30.90 o 
   6  -1   9      216.40      275.12     26.86 o 
   7  -1   9       22.42       16.84     12.91 o 
   8  -1   9        1.60       18.02     14.69 o 
 -14   0   9      284.46      344.40     48.69 o 
 -13   0   9      511.62      548.44     43.58 o 
 -12   0   9      314.18      382.46     27.84 o 
 -11   0   9        2.71        8.61     11.79 o 
 -10   0   9      553.57      530.74     28.14 o 
  -9   0   9        6.65        3.84      5.73 o 
  -8   0   9      140.85      148.02     10.78 o 
  -7   0   9      767.01      766.84     29.60 o 
  -6   0   9       10.09       12.05      6.06 o 
  -5   0   9      960.96     1171.50     34.13 o 
  -4   0   9        4.39       32.81     11.10 o 
  -3   0   9     1044.08     1158.42     29.92 o 
  -2   0   9        2.71       17.08      4.99 o 
  -1   0   9      629.80      644.95     21.10 o 
   0   0   9      256.46      248.19     12.86 o 
   1   0   9     1562.27     1505.53     39.52 o 
   2   0   9      941.46      824.08     27.04 o 
   3   0   9     1859.91     1760.27    114.47 o 
   4   0   9      348.07      306.48     19.76 o 
   5   0   9       14.87        5.91      9.26 o 
   6   0   9       30.21       49.99     12.70 o 
   7   0   9      214.48      226.59     25.84 o 
   8   0   9       81.23      104.93     20.31 o 
 -14   1   9      151.10      157.78     31.75 o 
 -13   1   9      443.17      406.52     42.22 o 
 -12   1   9        5.11      -11.38     11.38 o 
 -11   1   9      445.94      393.56     25.32 o 
 -10   1   9      396.76      396.05     16.81 o 
  -9   1   9      125.73      111.28     12.64 o 
  -8   1   9      878.33      906.67     41.00 o 
  -7   1   9     3483.55     3134.46     74.54 o 
  -6   1   9     7934.15     7447.00    222.67 o 
  -5   1   9      869.80      831.95     25.70 o 
  -4   1   9      116.39      170.68     12.07 o 
  -3   1   9     1036.33      948.01     25.66 o 
  -2   1   9        4.72       25.37      5.08 o 
  -1   1   9     1132.76     1097.07     37.37 o 
   0   1   9      130.53      130.49     10.55 o 
   1   1   9      297.68      261.53     15.80 o 
   2   1   9       53.59       48.29      9.74 o 
   3   1   9      498.68      409.16     21.54 o 
   4   1   9        6.22       11.92      8.77 o 
   5   1   9     4274.24     3998.66    146.58 o 
   6   1   9      384.36      341.41     24.47 o 
   7   1   9      108.95      103.87     16.48 o 
   8   1   9       47.35       55.88     16.90 o 
 -15   2   9      186.40      185.30     55.21 o 
 -14   2   9      360.85      357.92     64.76 o 
 -13   2   9        8.33        3.64     17.37 o 
 -12   2   9       53.80       61.29     23.81 o 
 -11   2   9       42.38       56.33      7.94 o 
 -10   2   9       86.26       74.84     12.43 o 
  -9   2   9      295.67      316.55     18.11 o 
  -8   2   9      519.13      538.71     22.10 o 
  -7   2   9       13.37       17.89      4.53 o 
  -6   2   9       46.70       46.77      5.47 o 
  -5   2   9      829.60      775.89     22.58 o 
  -4   2   9       37.21       65.46      7.12 o 
  -3   2   9       39.82       29.41      5.26 o 
  -2   2   9      226.02      200.97     10.78 o 
  -1   2   9      320.10      364.75     15.45 o 
   0   2   9        8.18       12.10      6.28 o 
   1   2   9       24.24       25.55      6.92 o 
   2   2   9      593.45      539.56     24.47 o 
   3   2   9      152.11      135.11     15.17 o 
   4   2   9      124.16       86.47     13.02 o 
   5   2   9      527.06      564.99     28.53 o 
   6   2   9      269.74      299.48     22.93 o 
   7   2   9        0.80       25.78     12.76 o 
   8   2   9      299.84      269.10     29.77 o 
 -15   3   9      325.96      240.68     57.65 o 
 -14   3   9      193.97      131.83     44.10 o 
 -13   3   9      371.90      375.51     36.51 o 
 -12   3   9      109.48      134.74     25.28 o 
 -11   3   9      536.33      513.56     18.55 o 
 -10   3   9      151.17      150.51     15.67 o 
  -9   3   9        1.26        7.81      5.55 o 
  -8   3   9      345.33      347.48     15.91 o 
  -7   3   9     2032.58     1890.39     49.92 o 
  -6   3   9     1009.18      825.07    103.18 o 
  -5   3   9     1046.80      983.38     37.66 o 
  -4   3   9        9.47       12.62      7.65 o 
  -3   3   9        0.03        7.15      7.72 o 
  -2   3   9      107.53      114.16      8.79 o 
  -1   3   9     1808.15     1588.72     40.55 o 
   0   3   9     2012.35     1802.49     45.73 o 
   1   3   9     4011.12     4015.87     87.75 o 
   2   3   9     1144.45     1107.69     38.54 o 
   3   3   9       22.33       18.71      9.50 o 
   4   3   9        0.75        3.77      9.12 o 
   5   3   9       64.91       73.48     13.89 o 
   6   3   9      837.00      953.46     40.51 o 
   7   3   9      723.82      821.89     54.32 o 
 -15   4   9       39.55       52.80     41.28 o 
 -14   4   9        9.21       -2.10     30.06 o 
 -13   4   9       76.82       69.91     11.89 o 
 -12   4   9       18.19       12.41     16.55 o 
 -11   4   9     1407.18     1435.04     49.25 o 
 -10   4   9       28.81       15.27      8.82 o 
  -9   4   9        1.52        0.80      6.84 o 
  -8   4   9      124.88      118.90     13.69 o 
  -7   4   9       86.17      106.12     13.02 o 
  -6   4   9      118.61      141.16     14.29 o 
  -5   4   9       21.70       24.96      8.24 o 
  -4   4   9      433.82      391.44     36.15 o 
  -3   4   9      627.62      657.98     41.95 o 
  -2   4   9     1677.38     1688.68     72.71 o 
  -1   4   9      117.55      130.48     10.91 o 
   0   4   9        0.34       -0.83      6.39 o 
   1   4   9       57.10       79.62     10.84 o 
   2   4   9       20.68       19.73      8.96 o 
   3   4   9        1.42        2.81      8.89 o 
   4   4   9     1786.64     1794.89     57.76 o 
   5   4   9      225.14      225.49     21.60 o 
   6   4   9      125.24      158.52     19.37 o 
   7   4   9      382.23      497.76     36.45 o 
 -15   5   9       10.66      -13.62     32.54 o 
 -14   5   9      127.53      122.13     44.67 o 
 -13   5   9        2.68       31.59     33.82 o 
 -12   5   9     1832.58     1763.63     82.83 o 
 -11   5   9      805.97      862.54     36.00 o 
 -10   5   9      433.57      418.79     23.66 o 
  -9   5   9      531.02      544.06     27.20 o 
  -8   5   9        6.55      -11.36     13.12 o 
  -7   5   9     1800.12     1649.29     72.82 o 
  -6   5   9      531.41      479.16     26.49 o 
  -5   5   9      138.69      109.04     15.23 o 
  -4   5   9      879.38      857.82     36.55 o 
  -3   5   9      420.75      418.10     24.62 o 
  -2   5   9      647.61      617.04     31.05 o 
  -1   5   9     1528.86     1556.57     75.83 o 
   0   5   9      596.40      599.76     22.87 o 
   1   5   9     1113.10     1027.79     37.29 o 
   2   5   9      701.80      645.20     29.66 o 
   3   5   9     1024.59     1027.16     39.97 o 
   4   5   9      347.59      368.74     24.61 o 
   5   5   9       82.90      127.98     18.40 o 
   6   5   9      224.09      219.29     23.22 o 
 -15   6   9       82.26       96.43     46.55 o 
 -14   6   9      437.57      388.39     64.21 o 
 -13   6   9        1.61        2.13     29.36 o 
 -12   6   9      172.87      102.71     40.29 o 
 -11   6   9      134.09      128.27     15.38 o 
 -10   6   9      158.33      225.71     24.57 o 
  -9   6   9       92.46      129.54     16.22 o 
  -8   6   9      323.96      388.45     23.45 o 
  -7   6   9        1.16        8.47      8.31 o 
  -6   6   9      422.25      383.25     32.27 o 
  -5   6   9        4.67        8.52      8.15 o 
  -4   6   9        9.50       25.86      9.73 o 
  -3   6   9      425.79      384.82     23.92 o 
  -2   6   9       32.55       19.36     11.21 o 
  -1   6   9      133.35      134.06     17.39 o 
   0   6   9       38.21       48.76     13.66 o 
   1   6   9      117.78      143.49     19.78 o 
   2   6   9       42.67       66.47     25.96 o 
   3   6   9       37.38       31.24     11.85 o 
   4   6   9       42.68       42.30     13.99 o 
   5   6   9      171.99      167.72     20.53 o 
   6   6   9      140.47      155.25     21.22 o 
 -14   7   9      158.27      146.39     50.55 o 
 -13   7   9      135.15      121.03     44.63 o 
 -12   7   9       49.68      123.19     43.40 o 
 -11   7   9     1439.73     1477.95     66.42 o 
 -10   7   9     1849.85     2055.75    125.55 o 
  -9   7   9       30.98       15.49     12.29 o 
  -8   7   9      354.23      317.73     31.57 o 
  -7   7   9      620.50      641.36     34.91 o 
  -6   7   9      711.69      686.19     33.35 o 
  -5   7   9       99.29      108.94     21.21 o 
  -4   7   9      118.26      153.46     18.32 o 
  -3   7   9      339.88      302.24     22.52 o 
  -2   7   9      119.34       95.91     15.96 o 
  -1   7   9       42.66       56.53     13.76 o 
   0   7   9       46.53       35.00     17.20 o 
   1   7   9        7.28       18.34     16.26 o 
   2   7   9     1025.17      975.60     73.01 o 
   3   7   9      863.02      813.02     59.28 o 
   4   7   9      244.09      242.25     29.01 o 
   5   7   9        3.99       17.36     17.23 o 
 -14   8   9       99.37      147.82     50.72 o 
 -13   8   9        0.81      -27.67     27.67 o 
 -12   8   9       30.09       58.19     35.21 o 
 -11   8   9       43.02       41.08     32.05 o 
 -10   8   9      671.89      557.78     31.16 o 
  -9   8   9        7.76       32.19     12.15 o 
  -8   8   9       90.29       71.45     14.65 o 
  -7   8   9      631.53      680.88     52.06 o 
  -6   8   9      374.09      376.43     25.51 o 
  -5   8   9      453.75      409.65     38.53 o 
  -4   8   9       75.67       83.35     28.41 o 
  -3   8   9      100.41      109.75     17.16 o 
  -2   8   9        1.54       25.94     11.81 o 
  -1   8   9        5.27       15.73     15.96 o 
   0   8   9        5.02       -2.96     14.17 o 
   1   8   9      837.20      798.17     55.65 o 
   2   8   9      917.46      814.58     58.33 o 
   3   8   9      266.70      240.05     37.02 o 
   4   8   9       87.80       77.93     26.66 o 
 -14   9   9      154.67      207.24     58.09 o 
 -13   9   9       47.86       73.43     40.87 o 
 -12   9   9        0.02      -22.39     27.69 o 
 -11   9   9      458.68      478.83     67.27 o 
 -10   9   9        2.14       27.22     14.34 o 
  -9   9   9       29.96       13.65     12.42 o 
  -8   9   9      334.63      360.91     26.18 o 
  -7   9   9      434.72      374.43     26.48 o 
  -6   9   9      223.55      177.98     20.49 o 
  -5   9   9        0.90       -8.86     10.28 o 
  -4   9   9       35.29       54.06     14.66 o 
  -3   9   9      518.44      509.04     35.28 o 
  -2   9   9      331.99      351.45     36.53 o 
  -1   9   9      307.57      312.11     36.92 o 
   0   9   9       10.61        0.64     35.41 o 
   1   9   9     1397.94     1233.18    172.95 o 
   2   9   9      111.10      154.73     31.95 o 
   3   9   9       51.91       58.43     26.15 o 
 -13  10   9      247.74      295.69     69.61 o 
 -12  10   9       63.04       28.42     35.86 o 
 -11  10   9       47.77       43.08     35.02 o 
 -10  10   9      526.54      446.18     36.93 o 
  -9  10   9     1249.49     1159.46    111.62 o 
  -8  10   9       61.09       82.07     16.23 o 
  -7  10   9        9.56       16.82     12.76 o 
  -6  10   9      366.05      462.33     30.33 o 
  -5  10   9      173.37      175.75     21.89 o 
  -4  10   9       40.67       44.56     15.39 o 
  -3  10   9      216.93      242.81     32.90 o 
  -2  10   9      225.54      209.08     33.59 o 
  -1  10   9       47.72       49.22     21.09 o 
   0  10   9      717.40      711.12     54.08 o 
   1  10   9      224.24      198.25     68.47 o 
   2  10   9       85.72       57.41     24.60 o 
 -12  11   9      252.24      370.02     71.69 o 
 -11  11   9       33.45       29.86     33.60 o 
 -10  11   9        2.80       -0.21     31.47 o 
  -9  11   9      712.40      709.00    110.99 o 
  -8  11   9     1356.50     1541.63     61.34 o 
  -7  11   9      834.86      937.83     45.34 o 
  -6  11   9      143.20      175.31     28.76 o 
  -5  11   9       47.28       37.96     15.89 o 
  -4  11   9       70.63       77.39     17.94 o 
  -3  11   9      203.17      242.59     53.00 o 
  -2  11   9      424.14      484.38     43.90 o 
  -1  11   9      216.38      236.87     35.89 o 
   0  11   9      224.94      234.72     37.40 o 
   1  11   9      220.65      184.71     42.28 o 
 -11  12   9      283.39      292.48     68.65 o 
 -10  12   9       17.65       79.30     39.96 o 
  -9  12   9      369.09      317.08     39.33 o 
  -8  12   9       20.26       12.37     24.65 o 
  -7  12   9        2.16       21.47     15.34 o 
  -6  12   9        6.52        3.93     13.41 o 
  -5  12   9      162.04      159.63     24.06 o 
  -4  12   9        3.90       13.03     20.72 o 
  -3  12   9       14.74       41.98     21.09 o 
  -2  12   9      400.72      381.16     41.94 o 
  -1  12   9      712.47      808.97     60.20 o 
   0  12   9      199.72      162.86     35.18 o 
 -10  13   9        1.45      -22.90     32.67 o 
  -9  13   9        9.90       31.44     32.86 o 
  -8  13   9       95.87      176.31     30.71 o 
  -7  13   9      687.59      777.60     52.26 o 
  -6  13   9      988.83      979.30     50.33 o 
  -5  13   9       67.77       47.64     36.67 o 
  -4  13   9       44.51       73.03     25.66 o 
  -3  13   9      120.08      121.21     46.03 o 
  -2  13   9      177.48      196.12     35.99 o 
  -3 -13  10      108.71      152.87     23.76 o 
  -2 -13  10      153.63      106.62     21.70 o 
  -1 -13  10      137.22      152.46     30.66 o 
   0 -13  10       10.19       21.12     30.05 o 
   1 -13  10       20.46       31.95     23.71 o 
   2 -13  10        0.90       43.18     35.35 o 
  -5 -12  10      139.72      145.99     21.98 o 
  -4 -12  10       15.21       24.60     15.23 o 
  -3 -12  10      220.90      238.86     26.87 o 
  -2 -12  10      111.74      105.89     21.98 o 
  -1 -12  10      238.34      251.94     29.46 o 
   0 -12  10      191.68      191.36     44.52 o 
   1 -12  10        6.27       38.78     27.73 o 
   2 -12  10       58.25       70.42     34.00 o 
   3 -12  10       47.49       44.32     30.46 o 
   4 -12  10      490.90      566.33     68.48 o 
  -7 -11  10      155.19      142.99     33.09 o 
  -6 -11  10      455.61      461.52     31.50 o 
  -5 -11  10      828.94      858.82     42.38 o 
  -4 -11  10      453.53      508.59     32.16 o 
  -3 -11  10       24.01       31.93     14.69 o 
  -2 -11  10       21.41       18.56     14.91 o 
  -1 -11  10       75.69       53.61     16.91 o 
   0 -11  10       40.71       52.38     16.53 o 
   1 -11  10      131.17      100.05     34.71 o 
   2 -11  10       12.77       15.01     24.06 o 
   3 -11  10       98.19       70.47     30.78 o 
   4 -11  10        0.32       22.45     27.82 o 
   5 -11  10      187.63      157.89     43.71 o 
  -8 -10  10      349.52      390.68     29.70 o 
  -7 -10  10      150.79      177.61     32.30 o 
  -6 -10  10      114.33      150.39     24.31 o 
  -5 -10  10      520.78      591.62     41.41 o 
  -4 -10  10      344.62      348.05     41.49 o 
  -3 -10  10       40.94       32.14     13.74 o 
  -2 -10  10      641.88      648.60     35.05 o 
  -1 -10  10      675.90      760.08     38.45 o 
   0 -10  10      835.12      891.77     45.25 o 
   1 -10  10      421.44      424.21     53.42 o 
   2 -10  10        7.62       -8.40     21.19 o 
   3 -10  10       61.51       81.60     32.14 o 
   4 -10  10      164.97      159.43     41.18 o 
   5 -10  10      311.65      321.17     56.73 o 
   6 -10  10     1385.82     1426.59    107.99 o 
  -9  -9  10      274.15      242.71     25.00 o 
  -8  -9  10      298.43      310.82     40.67 o 
  -7  -9  10       21.40       27.24     13.34 o 
  -6  -9  10      226.35      211.30     22.14 o 
  -5  -9  10        1.98       -9.67      9.67 o 
  -4  -9  10     2198.62     2009.35     82.98 o 
  -3  -9  10      300.00      265.62     23.44 o 
  -2  -9  10       85.74      100.27     16.88 o 
  -1  -9  10      553.94      601.42     33.02 o 
   0  -9  10      103.22      114.29     19.51 o 
   1  -9  10        1.76        8.87     11.84 o 
   2  -9  10      972.63     1155.15     87.72 o 
   3  -9  10      179.24      172.34     39.78 o 
   4  -9  10      111.73      187.67     43.02 o 
   5  -9  10      225.91      243.22     46.92 o 
   6  -9  10       11.70       46.23     30.35 o 
 -10  -8  10      139.51      132.55     22.62 o 
  -9  -8  10       95.79      108.09     21.62 o 
  -8  -8  10        4.34        2.91     11.26 o 
  -7  -8  10      205.68      181.07     19.97 o 
  -6  -8  10     1492.18     1334.76     50.73 o 
  -5  -8  10     2326.72     2183.74     71.24 o 
  -4  -8  10     2203.12     2125.29    115.32 o 
  -3  -8  10        1.27        7.35     10.55 o 
  -2  -8  10       42.74       55.30     13.46 o 
  -1  -8  10     1772.07     1849.81     63.65 o 
   0  -8  10     3094.64     2964.47    112.77 o 
   1  -8  10      367.77      467.25     33.63 o 
   2  -8  10      146.33      157.42     34.72 o 
   3  -8  10       98.37      112.64     32.08 o 
   4  -8  10        9.87       19.15     21.86 o 
   5  -8  10      459.02      413.24     53.38 o 
   6  -8  10       70.20       74.46     31.78 o 
   7  -8  10      283.23      319.58     55.53 o 
 -11  -7  10       15.11       24.07     12.80 o 
 -10  -7  10      152.76      183.65     19.11 o 
  -9  -7  10      566.34      499.55     38.88 o 
  -8  -7  10      368.27      352.99     25.67 o 
  -7  -7  10      156.02      124.33     16.78 o 
  -6  -7  10      102.72       96.01     15.08 o 
  -5  -7  10       18.91       19.19     10.89 o 
  -4  -7  10      392.21      355.08     23.16 o 
  -3  -7  10      281.19      273.53     20.86 o 
  -2  -7  10        7.79       10.78     10.52 o 
  -1  -7  10      377.60      328.39     23.15 o 
   0  -7  10       98.99       85.75     14.98 o 
   1  -7  10        0.29        8.19     10.52 o 
   2  -7  10       14.70       -0.45     12.44 o 
   3  -7  10       74.28       37.74     21.85 o 
   4  -7  10      106.45      120.21     23.01 o 
   5  -7  10        5.06      -21.40     21.40 o 
   6  -7  10      312.64      373.78     36.70 o 
   7  -7  10      217.59      219.51     32.49 o 
 -12  -6  10      176.99      183.05     22.92 o 
 -11  -6  10      934.97      951.15     40.10 o 
 -10  -6  10      374.14      412.33     29.23 o 
  -9  -6  10      354.92      427.90     25.55 o 
  -8  -6  10        0.63        6.48      8.93 o 
  -7  -6  10      109.57      130.12     16.21 o 
  -6  -6  10        4.10       -0.84      8.63 o 
  -5  -6  10     1764.55     1879.55     61.66 o 
  -4  -6  10       87.45       57.82     12.96 o 
  -3  -6  10       76.14       53.06     12.42 o 
  -2  -6  10       18.69       22.90      9.93 o 
  -1  -6  10       24.91       28.37     10.15 o 
   0  -6  10       55.10       54.29     11.56 o 
   1  -6  10     1014.03     1085.02     42.89 o 
   2  -6  10      514.51      633.68     31.33 o 
   3  -6  10       73.48       45.31     13.14 o 
   4  -6  10      108.92      104.99     21.64 o 
   5  -6  10       42.15       45.12     18.31 o 
   6  -6  10      130.88      163.29     27.70 o 
   7  -6  10      277.99      294.79     38.05 o 
 -12  -5  10       30.61       36.47     20.48 o 
 -11  -5  10      182.92      215.49     29.34 o 
 -10  -5  10       10.90        7.12      9.44 o 
  -9  -5  10      410.53      335.92     21.56 o 
  -8  -5  10       56.18       72.75     12.70 o 
  -7  -5  10      232.54      244.90     19.02 o 
  -6  -5  10      229.36      256.02     18.53 o 
  -5  -5  10        7.45       17.70      8.95 o 
  -4  -5  10      507.59      450.78     24.80 o 
  -3  -5  10      130.67      125.61     14.98 o 
  -2  -5  10       18.74       22.68      9.39 o 
  -1  -5  10       74.74       70.41     12.68 o 
   0  -5  10      574.48      643.11     25.77 o 
   1  -5  10     1220.73     1160.63     42.59 o 
   2  -5  10      292.48      342.40     20.11 o 
   3  -5  10       43.61       35.52     13.65 o 
   4  -5  10      122.67       94.20     19.67 o 
   5  -5  10     1466.33     1483.39    105.89 o 
   6  -5  10       32.77       19.49     14.12 o 
   7  -5  10      144.54      142.41     24.30 o 
   8  -5  10      240.32      220.24     32.11 o 
 -13  -4  10       13.22       40.32     46.04 o 
 -12  -4  10       32.33       34.01      9.50 o 
 -11  -4  10      168.64      134.75     14.68 o 
 -10  -4  10      185.18      182.16     19.04 o 
  -9  -4  10      260.12      249.36     18.18 o 
  -8  -4  10       67.27       74.94     11.88 o 
  -7  -4  10       44.29       45.10     10.43 o 
  -6  -4  10       76.54       85.63     11.97 o 
  -5  -4  10       16.95       11.70     14.42 o 
  -4  -4  10     1499.09     1508.49     63.79 o 
  -3  -4  10      499.40      456.80     23.87 o 
  -2  -4  10        2.78       13.82      6.34 o 
  -1  -4  10      158.65      161.09     13.52 o 
   0  -4  10      293.67      270.12     16.23 o 
   1  -4  10     1206.35     1335.86     42.10 o 
   2  -4  10     1025.17     1035.56     42.07 o 
   3  -4  10       27.94       35.52     16.58 o 
   4  -4  10      263.34      293.63     19.52 o 
   5  -4  10      271.06      269.94     25.10 o 
   6  -4  10       18.98       27.89     13.90 o 
   7  -4  10       25.78       29.89     15.52 o 
   8  -4  10       33.37       46.31     18.01 o 
 -13  -3  10      542.51      462.57     40.82 o 
 -12  -3  10      104.25       81.27     36.13 o 
 -11  -3  10       97.18      110.68     12.65 o 
 -10  -3  10      242.42      251.57     17.59 o 
  -9  -3  10     1001.45      965.31     66.96 o 
  -8  -3  10      104.05      137.46     20.72 o 
  -7  -3  10       66.15       57.31      9.93 o 
  -6  -3  10      854.07      803.10     32.10 o 
  -5  -3  10     1281.92     1397.25     64.90 o 
  -4  -3  10       48.52       48.62      7.63 o 
  -3  -3  10       27.28       44.54     10.13 o 
  -2  -3  10      228.71      230.64     18.29 o 
  -1  -3  10      252.24      281.66     18.04 o 
   0  -3  10     6741.06     6994.47    158.90 o 
   1  -3  10      373.43      385.35     19.49 o 
   2  -3  10        3.83       -0.20      6.69 o 
   3  -3  10        2.10       10.61      8.63 o 
   4  -3  10       22.63        9.08      9.49 o 
   5  -3  10       81.01       93.12     21.27 o 
   6  -3  10      183.42      179.44     22.90 o 
   7  -3  10      321.64      260.85     28.06 o 
   8  -3  10      209.93      205.93     27.72 o 
 -14  -2  10      259.69      258.11     50.74 o 
 -13  -2  10      692.61      725.70     49.67 o 
 -12  -2  10      134.57      106.71     23.35 o 
 -11  -2  10        2.04        5.16      6.81 o 
 -10  -2  10     1958.27     1989.94     60.61 o 
  -9  -2  10      754.95      719.58     30.92 o 
  -8  -2  10     3048.90     2878.26     81.01 o 
  -7  -2  10     1723.95     1660.85     45.90 o 
  -6  -2  10     1249.75     1185.81     44.85 o 
  -5  -2  10       16.88       24.65      6.36 o 
  -4  -2  10      248.91      182.28     12.29 o 
  -3  -2  10      489.78      395.84     17.67 o 
  -2  -2  10     4554.11     4224.59    139.27 o 
  -1  -2  10      489.64      495.32     21.65 o 
   0  -2  10      385.73      351.52     18.33 o 
   1  -2  10      419.33      445.23     27.40 o 
   2  -2  10       99.48      100.79     11.01 o 
   3  -2  10      365.91      374.18     21.21 o 
   4  -2  10     2668.48     2478.68    150.30 o 
   5  -2  10     1865.68     1778.27     56.62 o 
   6  -2  10      247.86      252.60     26.50 o 
   7  -2  10       37.91       59.42     28.88 o 
   8  -2  10      420.83      459.85     57.01 o 
 -14  -1  10      527.01      525.12     63.13 o 
 -13  -1  10      615.09      700.94     70.29 o 
 -12  -1  10       24.53       35.54     17.88 o 
 -11  -1  10        2.64       -1.13      5.97 o 
 -10  -1  10      420.97      444.26     19.24 o 
  -9  -1  10        1.12        2.02      6.51 o 
  -8  -1  10       98.88      134.16     11.30 o 
  -7  -1  10      509.18      564.46     25.54 o 
  -6  -1  10       23.18       25.66      6.77 o 
  -5  -1  10       74.98       85.03      9.39 o 
  -4  -1  10      414.85      474.62     19.28 o 
  -3  -1  10     1068.88     1164.06     61.74 o 
  -2  -1  10     4577.27     4514.21    220.46 o 
  -1  -1  10     2607.15     2621.57     95.45 o 
   0  -1  10       80.87       79.58     10.40 o 
   1  -1  10      236.57      250.64     14.26 o 
   2  -1  10     1619.47     1728.82     51.79 o 
   3  -1  10      458.15      433.18     23.04 o 
   4  -1  10      722.95      766.18     46.00 o 
   5  -1  10        5.07       -4.25     10.05 o 
   6  -1  10      121.50      111.95     19.41 o 
   7  -1  10      111.87      103.48     20.29 o 
   8  -1  10        2.37       11.83     16.38 o 
 -14   0  10      174.88      213.09     45.57 o 
 -13   0  10       26.10       53.16     30.55 o 
 -12   0  10      262.44      247.34     33.62 o 
 -11   0  10      369.97      394.62     30.07 o 
 -10   0  10      274.61      257.86     14.09 o 
  -9   0  10      475.70      458.66     24.83 o 
  -8   0  10     3222.04     3083.91     75.29 o 
  -7   0  10     3298.58     3058.85     74.40 o 
  -6   0  10     3367.50     3194.21     76.90 o 
  -5   0  10     3204.32     3176.25     90.25 o 
  -4   0  10       40.17       32.55      6.80 o 
  -3   0  10      588.93      539.69     20.82 o 
  -2   0  10      958.13      878.98     29.43 o 
  -1   0  10     1242.87     1122.25     35.71 o 
   0   0  10      650.83      634.63     22.67 o 
   1   0  10     2292.08     2307.06     56.06 o 
   2   0  10       35.62       31.70      9.01 o 
   3   0  10       28.80       45.46     10.64 o 
   4   0  10        0.77       12.15      8.94 o 
   5   0  10      643.28      711.93     32.68 o 
   6   0  10       31.54       25.14     12.34 o 
   7   0  10        2.32      -13.01     13.01 o 
 -14   1  10        0.35       -4.74     21.41 o 
 -13   1  10       69.26      106.24     25.38 o 
 -12   1  10      648.43      620.37     44.53 o 
 -11   1  10        6.69       19.48      7.23 o 
 -10   1  10       79.95       62.77     10.26 o 
  -9   1  10      281.08      297.24     18.10 o 
  -8   1  10      307.06      344.14     19.70 o 
  -7   1  10       30.39       26.37     13.77 o 
  -6   1  10      804.37      922.56     36.17 o 
  -5   1  10      233.44      250.40     12.74 o 
  -4   1  10      276.91      286.03     13.80 o 
  -3   1  10      938.19      925.15     39.34 o 
  -2   1  10      868.11      841.85     28.32 o 
  -1   1  10     1914.17     1861.48     51.66 o 
   0   1  10      639.82      618.01     22.59 o 
   1   1  10       16.67       10.03      7.57 o 
   2   1  10      509.38      527.61     24.76 o 
   3   1  10      368.84      381.30     24.43 o 
   4   1  10      106.21      159.68     16.70 o 
   5   1  10      205.12      226.82     27.58 o 
   6   1  10       14.72       26.60     12.62 o 
   7   1  10        6.62       15.91     14.83 o 
 -15   2  10      343.25      416.27     67.13 o 
 -14   2  10       40.50       45.22     24.96 o 
 -13   2  10        8.67       -6.12     17.08 o 
 -12   2  10      427.07      372.60     34.75 o 
 -11   2  10      942.87      911.41     35.14 o 
 -10   2  10     1401.10     1377.91     47.61 o 
  -9   2  10      669.22      640.57     40.75 o 
  -8   2  10      590.73      579.52     26.72 o 
  -7   2  10     1067.51      992.52     38.13 o 
  -6   2  10     1762.67     1501.85     50.93 o 
  -5   2  10     2133.58     1905.42     61.48 o 
  -4   2  10       48.88       71.00     11.39 o 
  -3   2  10      627.63      713.64     32.07 o 
  -2   2  10      746.19      670.24     24.45 o 
  -1   2  10      157.71      127.71     12.22 o 
   0   2  10      558.70      497.94     27.13 o 
   1   2  10      782.05      752.29     26.54 o 
   2   2  10     1959.12     2041.30     59.97 o 
   3   2  10      658.27      572.67     27.43 o 
   4   2  10      385.30      365.73     24.73 o 
   5   2  10       99.72      101.89     16.10 o 
   6   2  10      120.46      121.51     18.36 o 
   7   2  10       11.70        2.30     13.18 o 
 -15   3  10       64.42       60.40     41.74 o 
 -14   3  10      179.26      150.73     48.33 o 
 -13   3  10      139.01      113.33     25.97 o 
 -12   3  10       54.19       37.46     19.39 o 
 -11   3  10       36.65       39.24     10.07 o 
 -10   3  10        4.05       15.67     11.39 o 
  -9   3  10        5.01        2.29      7.52 o 
  -8   3  10      482.32      532.91     25.80 o 
  -7   3  10       96.63       86.81     12.29 o 
  -6   3  10      206.45      250.20     17.79 o 
  -5   3  10       26.79       30.99     11.57 o 
  -4   3  10      661.50      706.74     49.69 o 
  -3   3  10      334.76      360.77     38.78 o 
  -2   3  10       12.51       16.29      8.63 o 
  -1   3  10      886.50      932.86     41.11 o 
   0   3  10       49.50       65.79     13.01 o 
   1   3  10      621.07      681.19     53.94 o 
   2   3  10      275.50      257.67     19.12 o 
   3   3  10       44.57       41.37     11.52 o 
   4   3  10      151.69      172.35     19.06 o 
   5   3  10     1960.48     1969.36    148.21 o 
   6   3  10      205.11      252.98     26.90 o 
 -15   4  10      528.31      419.59     67.23 o 
 -14   4  10      337.98      263.24     58.32 o 
 -13   4  10      226.87      258.60     59.47 o 
 -12   4  10      684.58      660.85     46.85 o 
 -11   4  10      525.31      564.55     27.94 o 
 -10   4  10      714.30      817.92     58.72 o 
  -9   4  10      715.15      697.60     55.38 o 
  -8   4  10       42.96       58.57     12.35 o 
  -7   4  10      697.80      693.64     31.59 o 
  -6   4  10      357.84      312.40     20.40 o 
  -5   4  10     1501.77     1413.29     50.84 o 
  -4   4  10     1568.76     1329.19    101.30 o 
  -3   4  10       13.65       24.75      9.50 o 
  -2   4  10      410.12      408.89     25.74 o 
  -1   4  10       44.16       51.93     12.57 o 
   0   4  10        0.63       -1.77      9.52 o 
   1   4  10      356.59      317.54     32.89 o 
   2   4  10     1748.64     1566.73     60.12 o 
   3   4  10      771.82      759.82     33.94 o 
   4   4  10       18.42        5.51     11.19 o 
   5   4  10       66.30       61.15     15.60 o 
   6   4  10        0.17       -5.25     12.92 o 
 -14   5  10      266.54      228.59     56.31 o 
 -13   5  10      226.94      207.59     52.27 o 
 -12   5  10      257.88      275.99     33.99 o 
 -11   5  10       11.68       19.95     10.43 o 
 -10   5  10       14.45       17.59      9.76 o 
  -9   5  10        0.26       -8.38      8.38 o 
  -8   5  10       34.62       21.52     10.14 o 
  -7   5  10      196.16      205.10     18.43 o 
  -6   5  10      859.35      791.74     35.26 o 
  -5   5  10      126.46      133.52     16.38 o 
  -4   5  10      131.73      107.01     15.14 o 
  -3   5  10      750.09      765.66     36.11 o 
  -2   5  10        3.43        9.69      9.56 o 
  -1   5  10      424.76      421.12     27.27 o 
   0   5  10      816.77      699.78     47.83 o 
   1   5  10      727.37      787.71     53.55 o 
   2   5  10      401.97      442.52     40.96 o 
   3   5  10       40.19       36.82     21.05 o 
   4   5  10       83.44       18.46     51.11 o 
   5   5  10        1.24       -0.73     21.88 o 
 -14   6  10      441.02      508.05     74.75 o 
 -13   6  10       58.48       91.91     41.33 o 
 -12   6  10      139.88      183.18     49.29 o 
 -11   6  10     1354.69     1561.78     68.29 o 
 -10   6  10     1122.89     1207.43     47.58 o 
  -9   6  10      396.62      475.81     36.08 o 
  -8   6  10     1256.02     1257.30     48.42 o 
  -7   6  10       27.34       24.63     10.68 o 
  -6   6  10       74.52       53.33     12.29 o 
  -5   6  10      698.18      666.28     35.63 o 
  -4   6  10       61.80       40.79     11.98 o 
  -3   6  10      710.83      650.23     40.70 o 
  -2   6  10      747.97      721.34     36.75 o 
  -1   6  10       15.80       -0.15     10.97 o 
   0   6  10       26.64       25.90     28.88 o 
   1   6  10      350.19      365.25     38.14 o 
   2   6  10      220.13      214.81     32.66 o 
   3   6  10        5.98       43.38     27.25 o 
   4   6  10     1286.88     1098.22     78.24 o 
   5   6  10        3.28       -4.82     22.87 o 
 -14   7  10      372.93      360.35     71.81 o 
 -13   7  10       64.47        4.89     32.75 o 
 -12   7  10        0.81       20.31     31.27 o 
 -11   7  10       63.84       75.90     14.20 o 
 -10   7  10       69.03       89.84     15.66 o 
  -9   7  10      206.72      189.70     20.70 o 
  -8   7  10       51.05       53.54     12.72 o 
  -7   7  10       13.41       20.77     10.67 o 
  -6   7  10      398.72      364.75     24.99 o 
  -5   7  10      244.70      229.09     21.63 o 
  -4   7  10      429.93      506.23     30.19 o 
  -3   7  10       10.89       19.65     11.15 o 
  -2   7  10       32.15       47.58     12.75 o 
  -1   7  10        0.36        1.90     18.30 o 
   0   7  10      116.94       99.71     23.57 o 
   1   7  10     1578.60     1464.10    128.42 o 
   2   7  10       59.71       86.55     46.66 o 
   3   7  10      823.02      743.11     61.43 o 
   4   7  10        2.28      -14.79     20.64 o 
 -14   8  10      594.99      632.81     83.83 o 
 -13   8  10       69.26      120.38     48.90 o 
 -12   8  10      461.07      412.35     64.05 o 
 -11   8  10        5.99       -0.23     12.87 o 
 -10   8  10      609.83      682.51     35.76 o 
  -9   8  10     2619.23     2712.77    212.69 o 
  -8   8  10     1396.01     1399.41     54.88 o 
  -7   8  10        1.37       -3.66     10.11 o 
  -6   8  10      399.57      351.01     25.54 o 
  -5   8  10      121.31       93.77     16.39 o 
  -4   8  10      240.19      287.37     23.67 o 
  -3   8  10      832.09      896.50     42.84 o 
  -2   8  10      232.38      307.95     28.51 o 
  -1   8  10      350.28      311.70     34.81 o 
   0   8  10       21.86       20.19     18.82 o 
   1   8  10      892.87      881.35     61.34 o 
   2   8  10       26.54       42.06     21.63 o 
   3   8  10       17.20       38.21     23.55 o 
 -13   9  10      123.22      221.63     58.97 o 
 -12   9  10        6.46      -25.07     25.07 o 
 -11   9  10        8.12        3.71     14.65 o 
 -10   9  10      220.71      191.24     22.70 o 
  -9   9  10        3.43       28.68     12.44 o 
  -8   9  10        7.05       17.76     12.40 o 
  -7   9  10      501.01      453.77     29.43 o 
  -6   9  10       33.29       19.06     12.17 o 
  -5   9  10        1.60        8.46     11.51 o 
  -4   9  10        4.41        1.04     11.30 o 
  -3   9  10     1262.51     1182.29     52.79 o 
  -2   9  10      222.42      224.15     33.21 o 
  -1   9  10      258.31      203.90     32.79 o 
   0   9  10      687.65      747.14     55.94 o 
   1   9  10      296.75      236.78     36.08 o 
   2   9  10       33.94       26.46     22.73 o 
 -13  10  10      387.04      661.54     87.53 o 
 -12  10  10      437.43      528.11     75.59 o 
 -11  10  10       48.44       25.64     18.29 o 
 -10  10  10      195.49      155.53     26.56 o 
  -9  10  10        4.65       31.62     14.06 o 
  -8  10  10     2122.80     2286.83     83.53 o 
  -7  10  10      579.26      653.57     36.86 o 
  -6  10  10      316.96      278.15     27.58 o 
  -5  10  10      158.31      170.23     22.49 o 
  -4  10  10      129.86      114.69     20.15 o 
  -3  10  10       65.95       84.86     22.86 o 
  -2  10  10        1.09      -13.99     15.49 o 
  -1  10  10      136.21      184.20     33.50 o 
   0  10  10       61.55       71.48     27.14 o 
   1  10  10        2.05       12.08     22.15 o 
 -12  11  10      129.73      138.05     49.80 o 
 -11  11  10      510.80      510.52     72.09 o 
 -10  11  10      207.53      112.61     35.95 o 
  -9  11  10      427.96      469.41     43.18 o 
  -8  11  10        5.14       27.29     15.03 o 
  -7  11  10       72.01       89.03     19.37 o 
  -6  11  10       96.56       73.98     17.92 o 
  -5  11  10      167.40      153.35     23.87 o 
  -4  11  10       94.09      102.03     47.31 o 
  -3  11  10      254.71      369.26     49.55 o 
  -2  11  10        3.97       -2.76     30.18 o 
  -1  11  10      167.80      229.32     36.96 o 
   0  11  10       14.47        7.41     23.34 o 
 -11  12  10        3.77      -30.94     31.97 o 
 -10  12  10      121.10      143.11     29.24 o 
  -9  12  10      102.41       68.60     24.41 o 
  -8  12  10      570.52      613.43     37.80 o 
  -7  12  10      470.34      588.97     38.31 o 
  -6  12  10      238.37      268.37     43.71 o 
  -5  12  10      131.84      143.88     30.64 o 
  -4  12  10       26.83       47.15     23.61 o 
  -3  12  10        0.72       12.58     20.46 o 
  -2  12  10       57.17       71.76     29.37 o 
  -8  13  10        0.71      -17.73     17.73 o 
  -7  13  10      211.43      227.66     28.38 o 
  -6  13  10      163.62      220.57     66.29 o 
  -5  13  10       20.03       -9.67     24.72 o 
  -4  13  10      104.10      132.17     31.92 o 
  -4 -12  11      401.55      366.48     33.22 o 
  -3 -12  11       12.03       30.96     16.87 o 
  -2 -12  11      122.86       76.99     23.99 o 
  -1 -12  11       51.02       34.26     22.59 o 
   0 -12  11       40.83       74.62     36.39 o 
   1 -12  11        1.36       37.05     29.84 o 
   2 -12  11      121.77      115.24     42.53 o 
  -6 -11  11      573.75      589.89     36.05 o 
  -5 -11  11     1072.12     1177.76     52.29 o 
  -4 -11  11      102.86      133.35     30.80 o 
  -3 -11  11      201.69      207.72     25.40 o 
  -2 -11  11       77.01      107.94     19.19 o 
  -1 -11  11      467.88      474.60     32.61 o 
   0 -11  11      105.07      103.02     35.66 o 
   1 -11  11      118.71       86.37     34.58 o 
   2 -11  11       83.01       89.14     35.43 o 
   3 -11  11       75.22       97.16     37.40 o 
  -8 -10  11       97.32      110.65     19.74 o 
  -7 -10  11       51.10       56.32     16.40 o 
  -6 -10  11       48.40       30.92     15.08 o 
  -5 -10  11       39.82       26.18     13.73 o 
  -4 -10  11       31.36       17.63     18.09 o 
  -3 -10  11      704.74      716.91     38.24 o 
  -2 -10  11      140.52      183.98     24.12 o 
  -1 -10  11      175.06      168.52     21.80 o 
   0 -10  11      117.07      114.63     19.75 o 
   1 -10  11      351.93      361.42     52.37 o 
   3 -10  11       27.87       49.00     27.62 o 
   4 -10  11       45.92       94.65     37.73 o 
  -9  -9  11      148.42      189.48     23.02 o 
  -8  -9  11        0.06       10.77     14.81 o 
  -7  -9  11      123.74      140.63     20.31 o 
  -6  -9  11     1029.99     1123.77     48.10 o 
  -5  -9  11      532.17      502.41     30.57 o 
  -4  -9  11      910.21      824.00     39.99 o 
  -3  -9  11      139.48      113.67     18.25 o 
  -2  -9  11       44.27       45.37     15.20 o 
  -1  -9  11       79.07       97.83     19.33 o 
   0  -9  11      688.48      695.64     50.13 o 
   1  -9  11     1059.86      896.04     76.87 o 
   2  -9  11      304.94      276.22     47.68 o 
   3  -9  11       94.47       72.05     32.93 o 
   4  -9  11       36.02       22.90     26.80 o 
   5  -9  11      133.50      197.79     47.98 o 
 -10  -8  11       62.17       56.60     15.31 o 
  -9  -8  11       13.92       32.46     14.39 o 
  -8  -8  11      384.10      345.81     25.76 o 
  -7  -8  11       20.31       41.80     13.99 o 
  -6  -8  11       68.66       68.36     15.27 o 
  -5  -8  11        8.65        6.00     10.97 o 
  -4  -8  11        1.51        8.10     10.91 o 
  -3  -8  11       37.73       40.36     13.76 o 
  -2  -8  11     1934.85     2014.00     69.06 o 
  -1  -8  11      547.10      522.10     31.14 o 
   0  -8  11       97.20       78.64     16.28 o 
   1  -8  11      826.85      708.56     44.55 o 
   2  -8  11       42.71       59.83     25.49 o 
   3  -8  11       41.80       87.72     31.06 o 
   4  -8  11       50.67       40.62     25.69 o 
   5  -8  11       34.93       88.01     33.00 o 
   6  -8  11      367.42      372.25     54.33 o 
 -11  -7  11      210.40      206.90     27.33 o 
 -10  -7  11      307.99      321.81     25.24 o 
  -9  -7  11      583.60      589.45     40.35 o 
  -8  -7  11      568.53      531.82     30.05 o 
  -7  -7  11       37.26       42.38     12.61 o 
  -6  -7  11      428.81      372.07     25.22 o 
  -5  -7  11      290.76      318.59     23.82 o 
  -4  -7  11      562.30      599.24     32.06 o 
  -3  -7  11       92.81      154.56     19.01 o 
  -2  -7  11     2936.68     3079.35    132.30 o 
  -1  -7  11      390.38      398.73     26.29 o 
   0  -7  11      215.01      231.48     22.10 o 
   1  -7  11      181.24      233.45     25.21 o 
   2  -7  11     1191.42     1132.05     82.96 o 
   3  -7  11       56.04       73.14     28.56 o 
   4  -7  11       29.40       15.37     23.91 o 
   5  -7  11        5.20       12.09     24.56 o 
   6  -7  11      164.57      218.97     45.74 o 
 -11  -6  11       22.09       29.15     15.69 o 
 -10  -6  11      298.81      238.55     21.60 o 
  -9  -6  11      105.67      124.30     17.36 o 
  -8  -6  11        2.70       16.53     10.68 o 
  -7  -6  11      788.27      728.87     34.16 o 
  -6  -6  11       81.65       92.91     14.84 o 
  -5  -6  11       10.65        7.25      9.63 o 
  -4  -6  11      819.22      683.47     43.79 o 
  -3  -6  11        8.78        5.15      9.83 o 
  -2  -6  11      119.47      131.81     19.85 o 
  -1  -6  11      560.56      555.60     30.20 o 
   0  -6  11        3.03        6.43     10.64 o 
   1  -6  11       73.75       37.56     12.35 o 
   2  -6  11       39.44       58.10     16.99 o 
   3  -6  11      155.59      185.36     37.32 o 
   4  -6  11       96.95       73.98     20.84 o 
   5  -6  11      288.32      340.16     36.53 o 
   6  -6  11      532.85      721.06     52.15 o 
 -12  -5  11       57.32       59.69     13.02 o 
 -11  -5  11       13.56        5.21     10.46 o 
 -10  -5  11      352.48      359.22     23.70 o 
  -9  -5  11     2301.46     2107.10     77.55 o 
  -8  -5  11      524.43      472.89     26.18 o 
  -7  -5  11      296.20      312.07     21.16 o 
  -6  -5  11       26.71       25.16     10.67 o 
  -5  -5  11      372.67      368.27     23.67 o 
  -4  -5  11      327.82      297.87     28.71 o 
  -3  -5  11      808.21      800.43     40.24 o 
  -2  -5  11     1023.66     1090.81     53.80 o 
  -1  -5  11      148.05      153.32     17.96 o 
   0  -5  11      268.59      278.08     20.92 o 
   1  -5  11      154.59      157.57     28.18 o 
   2  -5  11       11.84       20.30     10.93 o 
   3  -5  11      741.43      831.31     39.49 o 
   4  -5  11     1041.78      962.65     56.04 o 
   5  -5  11      148.51      142.65     26.84 o 
   6  -5  11        0.42       -0.68     17.91 o 
   7  -5  11       28.23       -6.22     20.48 o 
 -12  -4  11       11.54       16.83      9.59 o 
 -11  -4  11      359.90      352.97     40.05 o 
 -10  -4  11        1.89        8.42      9.55 o 
  -9  -4  11      671.88      571.33     27.97 o 
  -8  -4  11        8.75        4.22      8.47 o 
  -7  -4  11       41.60       58.09     11.55 o 
  -6  -4  11        3.57        6.59      8.00 o 
  -5  -4  11      321.27      319.95     40.95 o 
  -4  -4  11     1172.83     1220.94     45.05 o 
  -3  -4  11        4.36       15.72      9.51 o 
  -2  -4  11       76.33      117.95     14.87 o 
  -1  -4  11      397.75      317.14     21.35 o 
   0  -4  11       11.23       19.61      8.67 o 
   1  -4  11     2190.81     2052.64     77.34 o 
   2  -4  11       18.27       13.59     10.57 o 
   3  -4  11      310.92      376.88     25.97 o 
   4  -4  11      228.19      305.78     30.65 o 
   5  -4  11        0.03       18.06     17.24 o 
   6  -4  11       26.82       22.26     21.55 o 
   7  -4  11      317.18      368.87     56.67 o 
 -13  -3  11      472.06      480.09     59.69 o 
 -12  -3  11      870.38      942.90     35.42 o 
 -11  -3  11       19.56       32.54     10.14 o 
 -10  -3  11     2128.93     2173.21     67.11 o 
  -9  -3  11      547.44      475.97     24.66 o 
  -8  -3  11      951.61      843.89     42.99 o 
  -7  -3  11     1873.53     1834.12     58.78 o 
  -6  -3  11     1140.76     1133.46     56.71 o 
  -5  -3  11      649.92      716.77     52.53 o 
  -4  -3  11      884.92      872.83     35.39 o 
  -3  -3  11      128.82      107.21     11.28 o 
  -2  -3  11     2269.42     2121.39     60.23 o 
  -1  -3  11      323.84      271.10     17.08 o 
   0  -3  11     4344.23     4122.07    101.64 o 
   1  -3  11      116.94      143.83     15.34 o 
   2  -3  11      265.95      262.67     20.90 o 
   3  -3  11      290.67      282.34     26.88 o 
   4  -3  11      111.65      105.64     18.46 o 
   5  -3  11      314.21      314.98     38.92 o 
   6  -3  11       48.80       54.88     32.74 o 
   7  -3  11       30.90       58.58     23.38 o 
 -13  -2  11      194.62      179.73     43.51 o 
 -12  -2  11        0.61       16.37      8.13 o 
 -11  -2  11     1418.46     1279.39     52.34 o 
 -10  -2  11       16.75       22.81     13.20 o 
  -9  -2  11      655.93      668.18     28.71 o 
  -8  -2  11       37.21       40.60     11.30 o 
  -7  -2  11       35.91       43.55     16.45 o 
  -6  -2  11       88.26      111.45     12.91 o 
  -5  -2  11        2.37        1.49      5.81 o 
  -4  -2  11     2577.66     2544.14     74.85 o 
  -3  -2  11      292.97      364.53     18.25 o 
  -2  -2  11      298.40      301.40     17.10 o 
  -1  -2  11     4868.14     5012.07    119.35 o 
   0  -2  11     1447.19     1471.08     45.63 o 
   1  -2  11       32.12       26.52      9.30 o 
   2  -2  11       27.68       37.81     11.75 o 
   3  -2  11      296.27      260.92     22.08 o 
   4  -2  11      736.58      787.90     39.63 o 
   5  -2  11      113.43       98.77     35.37 o 
   6  -2  11        4.86       31.32     20.28 o 
   7  -2  11        1.08       18.40     22.73 o 
 -14  -1  11      291.40      356.54     60.86 o 
 -13  -1  11      105.06      156.64     42.48 o 
 -12  -1  11      401.68      443.72     56.53 o 
 -11  -1  11      433.77      446.59     25.21 o 
 -10  -1  11     1303.89     1347.60     55.10 o 
  -9  -1  11       56.19       81.33     14.33 o 
  -8  -1  11     1530.64     1602.89     51.58 o 
  -7  -1  11      885.58      839.19     28.74 o 
  -6  -1  11     2427.94     2246.22     72.17 o 
  -5  -1  11      341.64      327.68     16.56 o 
  -4  -1  11      347.57      341.93     17.47 o 
  -3  -1  11       27.72       10.74      8.88 o 
  -2  -1  11       68.80       50.99     11.79 o 
  -1  -1  11        9.33       13.68      7.59 o 
   0  -1  11     1630.79     1502.30     49.31 o 
   1  -1  11        2.74       14.12      8.24 o 
   2  -1  11       55.71       74.61     13.83 o 
   3  -1  11      244.18      278.27     40.29 o 
   4  -1  11      266.11      205.71     23.74 o 
   5  -1  11        9.81       -6.03     12.78 o 
   6  -1  11       66.21       40.33     20.84 o 
   7  -1  11       94.34       72.00     25.83 o 
 -14   0  11       84.39      105.09     38.13 o 
 -13   0  11       29.18      104.28     35.02 o 
 -12   0  11      398.94      429.74     52.82 o 
 -11   0  11      220.84      221.60     17.63 o 
 -10   0  11      191.87      205.84     16.23 o 
  -9   0  11        3.28       10.91      8.46 o 
  -8   0  11      123.08      169.10     30.13 o 
  -7   0  11      152.05      183.33     15.73 o 
  -6   0  11        1.25        0.03      7.21 o 
  -5   0  11       79.23       73.51     11.40 o 
  -4   0  11       51.99       60.77      8.73 o 
  -3   0  11     1770.14     1726.95     67.87 o 
  -2   0  11     6202.18     6350.35    145.43 o 
  -1   0  11      390.14      361.79     19.00 o 
   0   0  11      513.77      496.94     23.26 o 
   1   0  11      263.03      289.17     18.40 o 
   2   0  11        0.48       -4.00     10.11 o 
   3   0  11      746.47      648.86     34.95 o 
   4   0  11      163.05      195.49     23.19 o 
   5   0  11      317.45      337.32     28.94 o 
   6   0  11      232.98      252.31     35.36 o 
 -14   1  11      442.32      487.34     59.29 o 
 -13   1  11      330.22      424.44     53.79 o 
 -12   1  11      943.66     1072.25     38.71 o 
 -11   1  11       38.44       38.10     10.02 o 
 -10   1  11      116.65      128.26     19.66 o 
  -9   1  11        2.27       13.27      8.23 o 
  -8   1  11      155.58      192.59     16.19 o 
  -7   1  11      251.59      241.98     18.28 o 
  -6   1  11     2507.68     2187.54     69.49 o 
  -5   1  11      694.59      576.16     28.29 o 
  -4   1  11      600.74      485.33     26.84 o 
  -3   1  11       92.61      140.67     16.61 o 
  -2   1  11      447.66      556.79     29.62 o 
  -1   1  11      810.81      746.47     28.71 o 
   0   1  11      112.94      101.33     12.69 o 
   1   1  11      950.46      884.18     39.45 o 
   2   1  11     2031.85     2117.06     75.47 o 
   3   1  11       66.82       32.81     13.90 o 
   4   1  11        7.52       18.08     13.41 o 
   5   1  11        0.08      -15.15     15.15 o 
   6   1  11       31.38        4.57     15.87 o 
 -14   2  11       51.08       60.43     25.17 o 
 -13   2  11      219.82      224.70     33.05 o 
 -12   2  11      195.84      201.77     16.14 o 
 -11   2  11       24.38       10.61     16.57 o 
 -10   2  11        4.98        1.96      8.01 o 
  -9   2  11        5.25       -3.38      7.05 o 
  -8   2  11       73.11       76.63     11.95 o 
  -7   2  11      172.98      161.29     19.06 o 
  -6   2  11      177.54      203.70     17.52 o 
  -5   2  11        0.32        4.58      7.57 o 
  -4   2  11       42.80       57.95     11.68 o 
  -3   2  11       53.18       51.28     11.52 o 
  -2   2  11      399.35      353.68     25.67 o 
  -1   2  11     2641.34     2475.81     81.47 o 
   0   2  11        2.95        4.63     11.00 o 
   1   2  11      470.02      421.16     32.09 o 
   2   2  11        0.10       -4.51     10.61 o 
   3   2  11       32.38       44.69     14.30 o 
   4   2  11      132.03      158.28     21.35 o 
   5   2  11      385.90      395.55     31.94 o 
   6   2  11      205.27      231.77     27.77 o 
 -14   3  11      107.08      211.03     53.19 o 
 -13   3  11        0.39       37.73     21.23 o 
 -12   3  11       27.45       46.00     20.94 o 
 -11   3  11      128.74      167.79     17.20 o 
 -10   3  11      959.32      959.97     39.14 o 
  -9   3  11     1588.22     1516.53     53.33 o 
  -8   3  11      718.70      664.91     30.90 o 
  -7   3  11        5.43        6.11      7.94 o 
  -6   3  11     2306.19     2122.53     68.95 o 
  -5   3  11     1627.56     1482.70     53.72 o 
  -4   3  11      316.78      285.15     21.02 o 
  -3   3  11      831.96      688.67     33.74 o 
  -2   3  11        1.02        3.54      8.73 o 
  -1   3  11        3.21        8.70     10.85 o 
   0   3  11     1533.44     1397.57     56.54 o 
   1   3  11      837.36      711.05     50.06 o 
   2   3  11      127.64      147.83     32.03 o 
   3   3  11      823.12      723.85     52.25 o 
   4   3  11        6.17       17.67     20.26 o 
   5   3  11        4.03      -16.18     18.44 o 
 -14   4  11      128.99      207.90     51.75 o 
 -13   4  11      117.53      147.39     40.10 o 
 -12   4  11      187.72      195.81     18.05 o 
 -11   4  11      378.39      383.77     25.71 o 
 -10   4  11      342.78      319.67     21.88 o 
  -9   4  11      252.40      238.45     20.30 o 
  -8   4  11       60.29       38.81     10.92 o 
  -7   4  11      323.98      321.37     21.74 o 
  -6   4  11       19.37        5.86      8.81 o 
  -5   4  11       84.05       75.79     13.27 o 
  -4   4  11       17.00       22.17      9.82 o 
  -3   4  11        1.22       18.58      9.99 o 
  -2   4  11        1.56       -0.66      9.34 o 
  -1   4  11       12.46        1.73     10.18 o 
   0   4  11      525.91      588.23     44.94 o 
   1   4  11      471.70      562.55     45.08 o 
   2   4  11       21.56       35.82     20.14 o 
   3   4  11     1625.97     1561.99    126.96 o 
   4   4  11        4.16       -8.34     18.64 o 
   5   4  11      503.04      583.33     51.80 o 
 -14   5  11       25.98       26.54     35.70 o 
 -13   5  11      109.18       88.89     39.58 o 
 -12   5  11       15.42       46.69     12.59 o 
 -11   5  11        6.27       -1.16     10.79 o 
 -10   5  11      798.80      808.15     36.84 o 
  -9   5  11      544.44      580.63     64.33 o 
  -8   5  11      490.22      527.23     28.74 o 
  -7   5  11        5.22        1.74      8.75 o 
  -6   5  11       13.64        5.19      9.71 o 
  -5   5  11      826.71      781.53     43.48 o 
  -4   5  11      508.65      482.19     28.67 o 
  -3   5  11      754.93      738.80     46.74 o 
  -2   5  11      915.17      780.62     38.60 o 
  -1   5  11      894.85      790.03     39.79 o 
   0   5  11        0.20       19.84     16.95 o 
   1   5  11      565.19      560.22     82.94 o 
   2   5  11       36.83       60.77     23.05 o 
   3   5  11        2.26        2.59     18.14 o 
   4   5  11       48.08       36.06     25.43 o 
 -14   6  11       24.88       -1.12     35.89 o 
 -13   6  11      856.53      827.61     89.12 o 
 -12   6  11      153.94      227.18     20.78 o 
 -11   6  11      126.48      110.80     16.11 o 
 -10   6  11      169.91      136.22     20.27 o 
  -9   6  11       75.88       59.45     13.58 o 
  -8   6  11       47.42       73.86     16.32 o 
  -7   6  11       82.26       59.89     13.28 o 
  -6   6  11       28.86       42.79     12.97 o 
  -5   6  11      147.90      207.42     31.25 o 
  -4   6  11      579.60      571.90     32.28 o 
  -3   6  11       48.49       65.88     14.87 o 
  -2   6  11       74.36       54.56     15.60 o 
  -1   6  11      464.33      457.66     40.28 o 
   0   6  11      295.07      336.64     46.42 o 
   1   6  11      146.67      140.30     45.30 o 
   2   6  11     1959.34     1972.79    101.99 o 
   3   6  11      117.89      127.44     30.47 o 
   4   6  11      713.85      754.57     65.50 o 
 -14   7  11     1022.34     1019.93    106.07 o 
 -13   7  11        0.80       67.73     38.48 o 
 -12   7  11      100.25       79.86     18.03 o 
 -11   7  11        0.19       -2.92     11.92 o 
 -10   7  11       78.89       85.66     15.77 o 
  -9   7  11      999.53     1079.49     46.33 o 
  -8   7  11       83.59       92.73     17.52 o 
  -7   7  11      166.76      169.45     19.96 o 
  -6   7  11      524.91      459.74     35.92 o 
  -5   7  11        8.14        3.13     10.88 o 
  -4   7  11        8.49        5.27     10.69 o 
  -3   7  11      945.37      952.30     44.83 o 
  -2   7  11       21.04       24.60     13.77 o 
  -1   7  11       17.16       36.26     17.77 o 
   0   7  11      142.92       98.36     45.08 o 
   1   7  11      410.05      328.39     46.10 o 
   2   7  11       10.15       32.61     26.93 o 
   3   7  11       34.12       -6.87     19.93 o 
 -13   8  11      141.64      153.88     51.29 o 
 -12   8  11        0.85       -0.23     14.04 o 
 -11   8  11      296.95      389.99     35.57 o 
 -10   8  11      755.97      814.80     40.55 o 
  -9   8  11       21.30       47.97     14.28 o 
  -8   8  11      691.60      714.48     37.23 o 
  -7   8  11      145.52      170.45     21.33 o 
  -6   8  11      793.68      689.29     62.58 o 
  -5   8  11       54.15       29.17     12.77 o 
  -4   8  11      189.70      214.09     30.19 o 
  -3   8  11      822.14      774.94     43.21 o 
  -2   8  11        1.79        7.09     16.07 o 
  -1   8  11        6.29        1.71     15.81 o 
   0   8  11       58.42       48.01     37.75 o 
   1   8  11      104.28       69.43     30.32 o 
   2   8  11      288.28      279.76     41.79 o 
 -13   9  11      385.30      600.36     81.19 o 
 -12   9  11       39.30       36.47     29.32 o 
 -11   9  11      377.03      336.36     55.82 o 
 -10   9  11      236.14      206.58     24.25 o 
  -9   9  11        8.21       20.42     13.24 o 
  -8   9  11      943.72      978.94     45.80 o 
  -7   9  11      189.26      244.14     36.69 o 
  -6   9  11       25.34       54.83     15.41 o 
  -5   9  11       26.93       15.59     13.19 o 
  -4   9  11        3.89        3.02     12.48 o 
  -3   9  11       59.74       77.97     23.41 o 
  -2   9  11       90.81       43.14     21.19 o 
  -1   9  11        6.40        9.48     34.13 o 
   0   9  11      171.96      155.55     33.02 o 
   1   9  11      154.96      137.92     31.77 o 
 -12  10  11        4.69       21.85     38.79 o 
 -11  10  11       30.52        1.94     19.80 o 
 -10  10  11       40.66       24.07     17.53 o 
  -9  10  11      421.54      424.40     30.88 o 
  -8  10  11      375.23      382.56     29.63 o 
  -7  10  11      131.89      140.83     21.58 o 
  -6  10  11      482.25      485.36     33.26 o 
  -5  10  11       42.37       37.60     15.88 o 
  -4  10  11      434.47      463.97     33.66 o 
  -3  10  11      113.63      190.65     33.57 o 
  -2  10  11      217.96      262.96     37.90 o 
  -1  10  11      862.77      957.65    115.38 o 
   0  10  11      152.54      121.75     40.75 o 
 -11  11  11      178.75       88.27     23.72 o 
 -10  11  11       91.90       71.18     25.16 o 
  -9  11  11      163.16      160.04     23.10 o 
  -8  11  11      194.11      240.14     26.99 o 
  -7  11  11      429.56      459.14     36.36 o 
  -6  11  11      127.06      170.25     24.29 o 
  -5  11  11      196.05      175.47     29.86 o 
  -4  11  11        5.46        7.24     19.85 o 
  -3  11  11       83.27       75.43     27.36 o 
  -2  11  11      170.21      172.22     48.20 o 
  -1  11  11      201.23      240.33     39.35 o 
  -9  12  11       26.95       39.76     25.34 o 
  -8  12  11       92.19      138.92     22.86 o 
  -7  12  11      136.95      194.71     25.97 o 
  -6  12  11        9.72       -0.06     21.22 o 
  -5  12  11      392.56      424.96     46.24 o 
  -4  12  11       89.45       54.57     26.28 o 
  -5 -11  12       62.89       41.96     17.35 o 
  -4 -11  12      436.16      428.68     32.71 o 
  -3 -11  12      651.91      642.64     38.54 o 
  -2 -11  12       99.62       79.26     19.35 o 
  -1 -11  12      176.36      239.31     33.26 o 
   0 -11  12      279.99      201.32     48.05 o 
   1 -11  12       22.96       13.27     30.13 o 
  -7 -10  12       36.00       36.12     16.61 o 
  -6 -10  12      434.09      452.11     31.67 o 
  -5 -10  12     1000.13      960.45     45.65 o 
  -4 -10  12       24.36       19.18     15.35 o 
  -3 -10  12      194.23      189.86     23.64 o 
  -2 -10  12       11.21       40.16     16.71 o 
  -1 -10  12       45.68       61.02     16.97 o 
   0 -10  12      372.24      341.89     56.52 o 
   1 -10  12      182.93      329.52     56.25 o 
   2 -10  12      563.75      613.99     69.36 o 
   3 -10  12      110.68       99.47     37.94 o 
  -8  -9  12        1.78       -6.75     17.15 o 
  -7  -9  12      229.34      279.82     26.27 o 
  -6  -9  12      121.04      164.76     21.04 o 
  -5  -9  12       90.91      121.50     19.51 o 
  -4  -9  12       58.08       53.15     16.10 o 
  -3  -9  12        0.87        7.16     13.09 o 
  -2  -9  12      152.25      109.61     21.16 o 
  -1  -9  12      977.83      947.76     44.81 o 
   0  -9  12       33.44       29.32     15.43 o 
   1  -9  12      456.29      478.95     56.60 o 
   2  -9  12      307.30      279.79     51.82 o 
   3  -9  12       85.62      176.44     43.94 o 
   4  -9  12      203.48      177.31     43.34 o 
  -9  -8  12       76.86       83.65     17.69 o 
  -8  -8  12      595.05      624.80     35.02 o 
  -7  -8  12      100.21      139.49     26.14 o 
  -6  -8  12       38.18       38.89     14.40 o 
  -5  -8  12      590.87      580.37     50.21 o 
  -4  -8  12     1256.93     1230.05     51.08 o 
  -3  -8  12      465.99      564.10     54.71 o 
  -2  -8  12      244.56      325.93     28.53 o 
  -1  -8  12        0.98        7.42     12.62 o 
   0  -8  12      210.26      232.68     25.07 o 
   1  -8  12       90.23       88.72     31.96 o 
   2  -8  12      515.33      528.97     59.41 o 
   3  -8  12      199.26      139.84     36.70 o 
   4  -8  12      210.16      157.59     41.27 o 
 -10  -7  12        0.29        3.25     11.82 o 
  -9  -7  12       16.57       -7.56     11.67 o 
  -8  -7  12        5.14        1.15     12.02 o 
  -7  -7  12       15.21       24.59     12.66 o 
  -6  -7  12      336.06      330.44     24.18 o 
  -5  -7  12      300.64      328.49     39.54 o 
  -4  -7  12       19.23       36.04     13.04 o 
  -3  -7  12      254.18      286.77     25.08 o 
  -2  -7  12        8.52        1.08     13.85 o 
  -1  -7  12       17.04       33.59     13.57 o 
   0  -7  12     1706.71     1673.21     61.93 o 
   1  -7  12      679.07      761.14     85.84 o 
   2  -7  12      547.37      595.06     61.42 o 
   3  -7  12      495.03      600.10     61.76 o 
   4  -7  12        0.13       -8.30     22.20 o 
   5  -7  12      101.31      119.67     38.82 o 
 -11  -6  12       83.31      131.65     17.41 o 
 -10  -6  12      295.26      270.98     23.10 o 
  -9  -6  12      235.42      237.85     21.94 o 
  -8  -6  12     1491.90     1390.47     52.34 o 
  -7  -6  12      772.07      716.28     34.86 o 
  -6  -6  12      563.03      516.17     31.03 o 
  -5  -6  12      127.56      125.56     17.91 o 
  -4  -6  12      779.58      770.03     37.08 o 
  -3  -6  12     1837.32     1832.04     74.42 o 
  -2  -6  12     1951.90     2079.07     87.22 o 
  -1  -6  12        8.07       -5.65     11.12 o 
   0  -6  12        0.45       10.66     11.70 o 
   1  -6  12       45.66       32.96     27.04 o 
   2  -6  12      221.54      199.10     27.75 o 
   3  -6  12      233.13      192.84     38.10 o 
   4  -6  12        6.39        6.28     22.77 o 
   5  -6  12      115.20       86.03     31.72 o 
 -12  -5  12       36.45       25.38     11.77 o 
 -11  -5  12      531.09      467.88     27.03 o 
 -10  -5  12      178.21      149.24     18.51 o 
  -9  -5  12      953.63      971.39     45.41 o 
  -8  -5  12      499.63      531.02     29.25 o 
  -7  -5  12        0.58       -0.01      9.73 o 
  -6  -5  12        5.08       13.48     10.68 o 
  -5  -5  12      242.94      248.37     21.45 o 
  -4  -5  12      182.84      194.92     19.93 o 
  -3  -5  12      385.57      360.98     24.96 o 
  -2  -5  12       11.59       19.77     11.20 o 
  -1  -5  12      103.97      132.50     19.47 o 
   0  -5  12        3.93        8.19     10.92 o 
   1  -5  12       70.98       98.97     20.21 o 
   2  -5  12      198.15      167.75     24.81 o 
   3  -5  12      514.01      553.32     55.38 o 
   4  -5  12      220.29      305.06     34.39 o 
   5  -5  12       84.19      109.91     65.82 o 
   6  -5  12       64.25      101.78     29.56 o 
 -12  -4  12      139.47      158.25     18.71 o 
 -11  -4  12      169.16      137.51     18.97 o 
 -10  -4  12      154.51      140.38     17.21 o 
  -9  -4  12       20.75        8.21     10.52 o 
  -8  -4  12      108.96      112.60     16.12 o 
  -7  -4  12     2133.15     2164.30     69.23 o 
  -6  -4  12      841.18      861.53     37.67 o 
  -5  -4  12     1160.96     1104.16     43.85 o 
  -4  -4  12       76.04       77.35     18.83 o 
  -3  -4  12      120.60      125.10     16.57 o 
  -2  -4  12       72.51       77.20     14.07 o 
  -1  -4  12       99.38       93.91     16.15 o 
   0  -4  12        1.37        6.02     11.02 o 
   1  -4  12      104.68       83.40     15.54 o 
   2  -4  12       43.34       40.64     16.25 o 
   3  -4  12       76.94       59.03     15.77 o 
   4  -4  12      152.51      131.58     25.47 o 
   5  -4  12       82.53      119.66     30.10 o 
   6  -4  12      365.69      236.47     35.59 o 
 -13  -3  12      295.72      321.10     58.81 o 
 -12  -3  12       57.55       34.42     11.06 o 
 -11  -3  12      140.47      143.96     23.80 o 
 -10  -3  12       36.58       42.25     13.39 o 
  -9  -3  12      409.35      420.08     40.89 o 
  -8  -3  12        1.50       15.24     10.12 o 
  -7  -3  12      343.61      418.66     23.59 o 
  -6  -3  12      419.52      367.28     22.33 o 
  -5  -3  12       20.63       45.46     10.78 o 
  -4  -3  12       19.95       15.70     11.00 o 
  -3  -3  12      844.52      884.02     37.27 o 
  -2  -3  12      278.21      307.54     20.83 o 
  -1  -3  12      817.62      835.95     32.48 o 
   0  -3  12      238.40      307.36     37.21 o 
   1  -3  12       71.65       66.54     14.30 o 
   2  -3  12      304.26      320.94     24.72 o 
   3  -3  12      892.14      952.17     56.34 o 
   4  -3  12      167.12      192.70     30.16 o 
   5  -3  12      161.10      186.75     30.78 o 
   6  -3  12       46.37       86.75     25.92 o 
 -13  -2  12       41.75       89.15     39.82 o 
 -12  -2  12       93.95      131.31     15.30 o 
 -11  -2  12       80.43       64.96     36.96 o 
 -10  -2  12      442.91      424.83     28.35 o 
  -9  -2  12       40.31       39.05     12.29 o 
  -8  -2  12      266.44      257.83     26.49 o 
  -7  -2  12      319.31      311.36     26.92 o 
  -6  -2  12     3432.10     3451.18     97.93 o 
  -5  -2  12      176.46      172.22     18.43 o 
  -4  -2  12     1076.55     1180.02     43.84 o 
  -3  -2  12       33.14       24.54     10.77 o 
  -2  -2  12       13.02       23.32      8.76 o 
  -1  -2  12      518.55      491.69     23.85 o 
   0  -2  12       10.50       17.07      9.35 o 
   1  -2  12      227.37      240.20     22.20 o 
   2  -2  12      184.26      236.06     34.43 o 
   3  -2  12       17.90        9.38     13.32 o 
   4  -2  12        1.17        9.64     13.54 o 
   5  -2  12       62.71       37.38     38.68 o 
   6  -2  12       33.50       20.24     20.81 o 
 -13  -1  12        1.14      -25.50     25.50 o 
 -12  -1  12       13.36       10.60      9.51 o 
 -11  -1  12      674.26      703.12     36.24 o 
 -10  -1  12      253.70      269.24     23.31 o 
  -9  -1  12       97.72       85.66     34.60 o 
  -8  -1  12      339.53      309.87     25.58 o 
  -7  -1  12      408.82      416.91     29.91 o 
  -6  -1  12       11.78        4.61      8.78 o 
  -5  -1  12      398.47      383.91     37.59 o 
  -4  -1  12       44.02       38.74     11.73 o 
  -3  -1  12       28.19       24.40     15.08 o 
  -2  -1  12     8039.51     7927.15    179.44 o 
  -1  -1  12     3978.41     3905.72    133.91 o 
   0  -1  12      145.57      162.42     16.04 o 
   1  -1  12        3.92       -1.45     11.08 o 
   2  -1  12        0.23      -11.27     11.27 o 
   3  -1  12      105.75      122.60     19.37 o 
   4  -1  12      543.44      631.56     45.15 o 
   5  -1  12       75.29       66.30     36.48 o 
   6  -1  12      300.98      384.03     41.29 o 
 -14   0  12       71.48       41.66     33.70 o 
 -13   0  12      202.55      254.36     51.73 o 
 -12   0  12     1414.36     1468.83     57.66 o 
 -11   0  12      667.09      697.68     36.10 o 
 -10   0  12      370.03      387.60     26.55 o 
  -9   0  12      564.03      577.46     40.78 o 
  -8   0  12      103.94       93.31     13.70 o 
  -7   0  12      701.74      800.87     34.67 o 
  -6   0  12     1051.43     1004.76     59.31 o 
  -5   0  12      499.25      392.82     23.70 o 
  -4   0  12     2313.21     2162.48     71.20 o 
  -3   0  12       23.22       24.18      9.99 o 
  -2   0  12        7.56        9.28      9.40 o 
  -1   0  12      723.90      627.65     33.92 o 
   0   0  12      203.42      169.24     18.22 o 
   1   0  12      121.73      113.81     20.85 o 
   2   0  12      841.20      821.04     40.37 o 
   3   0  12      659.99      574.35     37.88 o 
   4   0  12        9.86       29.10     15.81 o 
   5   0  12        2.60        9.59     15.55 o 
 -14   1  12       95.63       56.24     35.00 o 
 -13   1  12      199.14      184.31     44.12 o 
 -12   1  12      363.45      401.63     25.30 o 
 -11   1  12       56.89       44.58     11.08 o 
 -10   1  12       16.50       19.10      9.96 o 
  -9   1  12       80.21       87.26     17.07 o 
  -8   1  12        1.05        4.92      8.40 o 
  -7   1  12      141.13      155.44     20.66 o 
  -6   1  12      949.11      919.05     46.82 o 
  -5   1  12      259.06      258.50     25.19 o 
  -4   1  12     2157.17     2011.93     68.15 o 
  -3   1  12       82.27       94.49     15.02 o 
  -2   1  12      202.72      214.55     30.43 o 
  -1   1  12      397.09      390.09     27.08 o 
   0   1  12     3561.08     3528.74    110.07 o 
   1   1  12      789.56      786.59     77.87 o 
   2   1  12     1115.82     1289.14     71.26 o 
   3   1  12       51.80       25.32     19.58 o 
   4   1  12      369.05      362.08     29.94 o 
   5   1  12      224.85      311.31     45.50 o 
 -14   2  12       21.60       10.81     30.25 o 
 -13   2  12       63.95       62.90     19.09 o 
 -12   2  12        1.94       -0.56     14.45 o 
 -11   2  12      604.14      728.73     35.31 o 
 -10   2  12     1573.77     1739.00     59.85 o 
  -9   2  12      602.68      642.08     41.61 o 
  -8   2  12       39.61       44.41     20.66 o 
  -7   2  12       29.71       31.64     10.37 o 
  -6   2  12      670.98      707.42     33.54 o 
  -5   2  12      232.52      218.31     22.08 o 
  -4   2  12      182.80      145.39     17.68 o 
  -3   2  12      551.51      541.69     29.90 o 
  -2   2  12       31.42       52.71     16.26 o 
  -1   2  12      789.73      761.78     67.80 o 
   0   2  12        0.03        1.46     11.21 o 
   1   2  12       13.67      -11.73     15.47 o 
   2   2  12       22.99       10.56     18.18 o 
   3   2  12       56.79       60.05     37.55 o 
   4   2  12        1.77       26.44     35.36 o 
   5   2  12       20.00       39.34     22.18 o 
 -14   3  12       15.14       29.43     35.06 o 
 -13   3  12      177.14      215.75     36.09 o 
 -12   3  12        2.65       -6.61     10.14 o 
 -11   3  12        5.38        8.73      9.94 o 
 -10   3  12       96.38       99.51     14.36 o 
  -9   3  12      156.93      163.73     17.75 o 
  -8   3  12      457.81      472.81     26.75 o 
  -7   3  12        3.52        5.02      9.29 o 
  -6   3  12      416.38      487.84     27.81 o 
  -5   3  12      448.41      469.37     27.93 o 
  -4   3  12      460.67      471.84     27.97 o 
  -3   3  12       61.67       60.60     13.64 o 
  -2   3  12        9.92        2.50     10.48 o 
  -1   3  12      388.87      383.07     29.80 o 
   0   3  12      141.58      165.84     28.73 o 
   1   3  12      561.10      602.47     47.67 o 
   2   3  12      590.11      734.10     54.48 o 
   3   3  12      179.72      191.13     33.09 o 
   4   3  12        8.34       -3.22     20.34 o 
 -14   4  12      231.22      317.47     65.79 o 
 -13   4  12      247.36      224.40     35.14 o 
 -12   4  12       10.27       15.00     12.55 o 
 -11   4  12        2.52       -3.35      9.46 o 
 -10   4  12      180.59      224.79     20.29 o 
  -9   4  12        1.31        5.27     10.23 o 
  -8   4  12      116.84      112.17     16.02 o 
  -7   4  12      488.93      482.08     27.96 o 
  -6   4  12      895.98      791.44     36.84 o 
  -5   4  12      498.26      486.25     28.52 o 
  -4   4  12      132.83      157.90     21.57 o 
  -3   4  12      238.83      263.04     23.64 o 
  -2   4  12       91.65       55.90     14.72 o 
  -1   4  12       61.46       86.04     17.38 o 
   0   4  12      669.17      696.88     50.19 o 
   1   4  12      134.69      107.55     25.91 o 
   2   4  12       70.44       62.92     23.13 o 
   3   4  12      195.29      147.41     32.30 o 
   4   4  12        8.83       25.49     22.62 o 
 -14   5  12      127.64      174.94     51.23 o 
 -13   5  12       57.54       68.56     14.10 o 
 -12   5  12        1.75        4.70     11.94 o 
 -11   5  12       10.06       22.79     12.32 o 
 -10   5  12      346.17      349.25     30.37 o 
  -9   5  12      178.73      171.29     19.94 o 
  -8   5  12       64.35       40.08     11.93 o 
  -7   5  12       42.66       43.24     12.73 o 
  -6   5  12      286.55      272.98     21.85 o 
  -5   5  12        5.33       14.47     11.10 o 
  -4   5  12       10.50       29.63     12.34 o 
  -3   5  12     1401.89     1336.73     73.92 o 
  -2   5  12        6.18        4.53     11.79 o 
  -1   5  12       61.76       37.45     20.22 o 
   0   5  12     1262.46     1258.86    145.86 o 
   1   5  12      883.29      995.19     65.45 o 
   2   5  12      714.21      749.05    123.65 o 
   3   5  12      545.29      511.74     66.75 o 
 -13   6  12      508.10      547.90     80.45 o 
 -12   6  12        3.65      -12.33     12.33 o 
 -11   6  12        0.45        1.72     11.44 o 
 -10   6  12      128.54      130.78     18.29 o 
  -9   6  12       12.86       19.61     16.22 o 
  -8   6  12      479.71      489.83     29.56 o 
  -7   6  12      493.48      502.22     30.26 o 
  -6   6  12      329.28      309.20     23.69 o 
  -5   6  12        4.03       -9.82      9.82 o 
  -4   6  12       49.04       48.65     13.63 o 
  -3   6  12        1.46       23.52     12.92 o 
  -2   6  12       20.32       24.71     14.06 o 
  -1   6  12       15.61       24.41     17.67 o 
   0   6  12      292.06      207.09     47.00 o 
   1   6  12      174.60      186.70     43.73 o 
   2   6  12       51.33       38.79     23.52 o 
   3   6  12        0.43      -16.43     24.09 o 
 -13   7  12       12.47       57.23     23.86 o 
 -12   7  12        6.92       -3.02     12.13 o 
 -11   7  12        9.90       18.34     12.67 o 
 -10   7  12      297.66      318.23     25.43 o 
  -9   7  12      987.66     1025.05     46.29 o 
  -8   7  12      814.82      778.83     39.24 o 
  -7   7  12      168.46      178.60     21.48 o 
  -6   7  12      343.52      306.30     24.84 o 
  -5   7  12      105.94       85.04     17.20 o 
  -4   7  12       77.34       84.49     24.15 o 
  -3   7  12      230.27      215.85     24.24 o 
  -2   7  12     1479.08     1345.12     75.70 o 
  -1   7  12      291.76      330.03     38.61 o 
   0   7  12       12.13       28.68     20.21 o 
   1   7  12        0.51       -5.32     22.57 o 
   2   7  12       99.10      104.92     32.11 o 
 -13   8  12      435.57      493.15     71.90 o 
 -12   8  12      559.22      571.42     42.04 o 
 -11   8  12        0.68       23.17     15.02 o 
 -10   8  12      132.22      135.29     20.61 o 
  -9   8  12       52.83       45.78     14.65 o 
  -8   8  12       29.60       38.76     19.78 o 
  -7   8  12     1300.28     1413.25     57.71 o 
  -6   8  12       45.68       28.70     13.64 o 
  -5   8  12      166.05      191.62     23.27 o 
  -4   8  12      383.60      369.72     29.98 o 
  -3   8  12       55.66       54.08     17.33 o 
  -2   8  12       23.50       -2.02     18.98 o 
  -1   8  12        6.78       21.61     19.80 o 
   0   8  12        1.25        4.75     18.21 o 
   1   8  12       53.92        9.16     22.75 o 
 -12   9  12       47.59       69.58     30.98 o 
 -11   9  12       76.94       67.96     22.29 o 
 -10   9  12      245.33      229.13     30.83 o 
  -9   9  12       90.06       92.54     18.81 o 
  -8   9  12      572.30      608.83     36.32 o 
  -7   9  12      133.99      148.06     21.42 o 
  -6   9  12       17.30       11.49     14.20 o 
  -5   9  12        4.71      -12.96     12.96 o 
  -4   9  12      111.97      107.69     20.54 o 
  -3   9  12      295.11      343.42     37.38 o 
  -2   9  12      143.79      201.07     32.80 o 
  -1   9  12      609.57      603.50     83.38 o 
   0   9  12      137.48       99.19     28.54 o 
 -11  10  12      375.69      379.21     37.80 o 
 -10  10  12       77.81       68.86     18.68 o 
  -9  10  12      196.76      196.34     24.46 o 
  -8  10  12      117.48      110.68     20.18 o 
  -7  10  12      184.98      208.46     27.06 o 
  -6  10  12      184.35      186.91     24.96 o 
  -5  10  12      258.17      246.51     28.37 o 
  -4  10  12      129.86      135.50     28.94 o 
  -3  10  12        7.47        2.30     19.60 o 
  -2  10  12        8.97      -20.43     20.43 o 
 -10  11  12       35.22       19.72     25.97 o 
  -9  11  12       59.22       61.69     18.94 o 
  -8  11  12       10.98       15.99     15.84 o 
  -7  11  12      104.03      164.35     23.98 o 
  -6  11  12       44.09       79.99     20.51 o 
  -5  11  12      318.84      249.85     38.12 o 
  -4  11  12        0.11      -13.12     21.59 o 
  -3  11  12       40.79       44.25     26.75 o 
  -5 -10  13        1.06        3.02     15.65 o 
  -4 -10  13       16.14       14.56     16.44 o 
  -3 -10  13      105.86       74.36     19.21 o 
  -2 -10  13       28.93       28.93     16.83 o 
  -1 -10  13      360.40      402.38     32.29 o 
   0 -10  13      287.74      227.74     51.03 o 
   1 -10  13     1100.13     1013.73     88.49 o 
  -7  -9  13      177.04      187.50     23.91 o 
  -6  -9  13        0.20        5.48     13.58 o 
  -5  -9  13      399.90      368.87     29.95 o 
  -4  -9  13       17.31       23.43     15.26 o 
  -3  -9  13      419.67      370.93     28.99 o 
  -2  -9  13        1.23       -1.76     14.17 o 
  -1  -9  13        0.78       -9.98     14.50 o 
   0  -9  13        0.95        2.09     25.33 o 
   1  -9  13      304.57      348.89     57.94 o 
   2  -9  13       26.76       16.00     30.54 o 
  -8  -8  13      218.47      277.33     29.62 o 
  -7  -8  13       64.38       77.19     16.34 o 
  -6  -8  13      288.56      330.18     27.50 o 
  -5  -8  13       65.39       79.36     17.83 o 
  -4  -8  13       29.80       32.56     19.36 o 
  -3  -8  13       53.79       85.51     18.15 o 
  -2  -8  13       34.75       28.02     14.34 o 
  -1  -8  13        7.14       19.96     14.67 o 
   0  -8  13      706.41      752.30     49.01 o 
   1  -8  13      207.53      296.09     51.14 o 
   2  -8  13      271.33      299.46     52.98 o 
   3  -8  13      351.00      501.26     60.73 o 
  -9  -7  13      102.60      115.55     19.55 o 
  -8  -7  13      243.35      219.53     23.35 o 
  -7  -7  13      409.34      348.20     26.57 o 
  -6  -7  13        3.96        2.68     11.91 o 
  -5  -7  13       97.89      115.80     18.58 o 
  -4  -7  13        7.32       14.69     12.91 o 
  -3  -7  13      130.62      150.41     22.67 o 
  -2  -7  13      264.00      269.08     25.26 o 
  -1  -7  13      351.34      337.05     28.92 o 
   0  -7  13      133.76      155.04     41.05 o 
   1  -7  13      345.96      363.02     50.36 o 
   2  -7  13       77.39      111.43     35.13 o 
   3  -7  13       36.57      -10.85     24.06 o 
   4  -7  13      116.27       95.94     35.97 o 
 -10  -6  13     1215.06     1207.86     49.27 o 
  -9  -6  13      136.93      129.66     24.04 o 
  -8  -6  13      293.01      355.15     48.17 o 
  -7  -6  13      512.32      497.77     44.43 o 
  -6  -6  13       25.19       31.67     12.57 o 
  -5  -6  13      190.41      186.77     23.27 o 
  -4  -6  13      633.32      695.94     42.41 o 
  -3  -6  13      894.46      890.33     52.15 o 
  -2  -6  13      178.12      150.28     29.96 o 
  -1  -6  13      455.63      513.84     39.83 o 
   0  -6  13      252.30      246.00     25.48 o 
   1  -6  13       24.21       25.50     32.58 o 
   2  -6  13     1115.52     1272.75     93.31 o 
   3  -6  13      614.31      556.56     60.23 o 
   4  -6  13      238.17      236.79     47.95 o 
 -11  -5  13        5.65       -2.01     12.70 o 
 -10  -5  13      319.89      318.24     39.75 o 
  -9  -5  13      232.25      249.56     22.62 o 
  -8  -5  13       36.20       21.28     12.00 o 
  -7  -5  13      233.21      188.14     20.52 o 
  -6  -5  13     1536.91     1523.69     56.62 o 
  -5  -5  13       21.84       27.41     13.07 o 
  -4  -5  13     1516.35     1535.35     57.29 o 
  -3  -5  13       21.34       32.87     15.21 o 
  -2  -5  13      223.74      212.75     22.31 o 
  -1  -5  13      526.38      561.03     32.32 o 
   0  -5  13       75.26       54.26     16.29 o 
   1  -5  13       20.25       21.94     16.79 o 
   2  -5  13       81.96      133.54     24.58 o 
   3  -5  13       34.24        0.77     23.73 o 
   4  -5  13      232.20      258.45     46.78 o 
 -12  -4  13        0.93       -9.91     12.83 o 
 -11  -4  13        3.53       12.57     13.10 o 
 -10  -4  13      412.16      383.90     31.22 o 
  -9  -4  13     1117.78     1060.76     53.40 o 
  -8  -4  13      753.71      770.49     44.58 o 
  -7  -4  13      156.51      141.07     18.13 o 
  -6  -4  13      557.95      464.04     28.04 o 
  -5  -4  13        6.96        2.12     10.32 o 
  -4  -4  13        1.38       -4.15     10.34 o 
  -3  -4  13      375.18      347.18     34.50 o 
  -2  -4  13      427.19      357.02     25.18 o 
  -1  -4  13       27.21       20.12     12.15 o 
   0  -4  13        0.50       -4.18     11.33 o 
   1  -4  13        0.51       -2.12     14.40 o 
   2  -4  13      274.50      277.84     29.99 o 
   3  -4  13      310.43      360.92     39.13 o 
   4  -4  13      979.28     1226.12     69.62 o 
 -12  -3  13      267.62      299.78     59.70 o 
 -11  -3  13      618.80      667.40     56.75 o 
 -10  -3  13      217.74      228.00     40.23 o 
  -9  -3  13      516.51      501.80     35.36 o 
  -8  -3  13      135.89      109.00     19.93 o 
  -7  -3  13      766.00      760.64     63.95 o 
  -6  -3  13      233.24      240.71     42.78 o 
  -5  -3  13     1501.80     1424.83     87.71 o 
  -4  -3  13      726.37      738.71     34.70 o 
  -3  -3  13      611.29      666.13     32.44 o 
  -2  -3  13      733.62      702.27     39.00 o 
  -1  -3  13        1.04        7.26     10.73 o 
   0  -3  13      174.13      193.99     21.72 o 
   1  -3  13        1.46       23.47     13.30 o 
   2  -3  13      353.42      404.16     58.41 o 
   3  -3  13       64.06      100.51     19.45 o 
   4  -3  13        0.09       25.81     23.53 o 
 -12  -2  13       95.10      114.45     28.77 o 
 -11  -2  13      209.04      186.66     33.30 o 
 -10  -2  13      262.28      309.56     27.17 o 
  -9  -2  13       23.42       13.32     11.51 o 
  -8  -2  13      264.41      243.85     40.52 o 
  -7  -2  13      496.08      508.18     57.59 o 
  -6  -2  13     1054.40     1022.69    152.50 o 
  -5  -2  13       15.41       13.73     12.70 o 
  -4  -2  13        4.81        1.12     12.50 o 
  -3  -2  13      333.29      345.04     38.33 o 
  -2  -2  13        2.02        4.95     13.11 o 
  -1  -2  13     2352.39     2237.47     83.76 o 
   0  -2  13       53.81       26.53     11.47 o 
   1  -2  13     1134.28     1190.81     50.68 o 
   2  -2  13       32.48       25.04     14.60 o 
   3  -2  13      137.79      149.74     21.91 o 
   4  -2  13      366.63      313.24     58.45 o 
 -13  -1  13      123.40      146.25     19.09 o 
 -12  -1  13     1345.66     1412.33     58.96 o 
 -11  -1  13      313.16      302.65     25.16 o 
 -10  -1  13        2.08      -11.11     15.52 o 
  -9  -1  13      147.70      155.32     20.54 o 
  -8  -1  13       95.81       52.41     15.62 o 
  -7  -1  13        3.08        2.57     11.56 o 
  -6  -1  13      451.62      425.22     32.74 o 
  -5  -1  13       10.63       12.32     12.45 o 
  -4  -1  13      305.49      279.23     22.43 o 
  -3  -1  13     1289.33     1149.16     57.93 o 
  -2  -1  13     1226.39     1132.74     48.14 o 
  -1  -1  13      152.36      155.20     20.76 o 
   0  -1  13      293.56      288.58     26.51 o 
   1  -1  13        0.83      -10.18     15.90 o 
   2  -1  13      148.37      207.01     47.75 o 
   3  -1  13       10.89        3.32     16.79 o 
   4  -1  13        0.76       16.85     18.55 o 
 -13   0  13     1140.57     1044.44     44.02 o 
 -12   0  13      147.05      164.88     18.78 o 
 -11   0  13      391.85      387.02     52.63 o 
 -10   0  13        1.62       -6.46      9.94 o 
  -9   0  13      514.25      510.76     33.86 o 
  -8   0  13        4.97       10.43     12.51 o 
  -7   0  13      775.93      696.18     41.43 o 
  -6   0  13     1912.85     1902.98    170.53 o 
  -5   0  13        8.87       14.93     10.26 o 
  -4   0  13        2.02       -6.47      9.43 o 
  -3   0  13     1664.55     1581.07     59.34 o 
  -2   0  13      171.44      141.08     19.01 o 
  -1   0  13      778.84      678.79     36.90 o 
   0   0  13      276.54      237.71     33.57 o 
   1   0  13      659.30      647.42     62.59 o 
   2   0  13      689.11      718.92     51.62 o 
   3   0  13        8.49       -5.63     18.82 o 
   4   0  13       38.26       61.21     23.10 o 
 -13   1  13       40.67       56.03     27.28 o 
 -12   1  13       22.61       -7.55     14.67 o 
 -11   1  13        0.55        1.00      9.80 o 
 -10   1  13      452.67      521.31     33.03 o 
  -9   1  13        7.99       12.16     10.18 o 
  -8   1  13      404.01      359.53     24.30 o 
  -7   1  13       13.12       16.25     10.78 o 
  -6   1  13       19.30       11.49     10.05 o 
  -5   1  13        5.89       -2.18      9.11 o 
  -4   1  13       23.31       38.88     12.69 o 
  -3   1  13      181.41      197.00     21.50 o 
  -2   1  13     1020.86      941.80     88.09 o 
  -1   1  13       16.76       20.06     13.30 o 
   0   1  13       13.44       16.38     16.35 o 
   1   1  13      325.97      388.72     38.36 o 
   2   1  13        9.63       30.08     21.80 o 
   3   1  13       15.97        6.71     19.98 o 
   4   1  13      304.94      284.50     39.55 o 
 -13   2  13      130.10      151.33     18.08 o 
 -12   2  13      189.41      222.38     22.23 o 
 -11   2  13      677.83      696.42     34.01 o 
 -10   2  13      157.54      143.84     18.64 o 
  -9   2  13       20.34       13.96     11.24 o 
  -8   2  13       43.54       47.76     12.69 o 
  -7   2  13       58.52       63.00     13.03 o 
  -6   2  13      706.48      615.96     60.74 o 
  -5   2  13      589.49      517.15     30.46 o 
  -4   2  13      788.93      813.26     38.83 o 
  -3   2  13      123.89       80.88     28.52 o 
  -2   2  13      193.00      230.79     31.53 o 
  -1   2  13      221.79      241.50     25.70 o 
   0   2  13      567.25      557.46     45.13 o 
   1   2  13     1759.44     1714.80    125.19 o 
   2   2  13      862.69      973.44     65.05 o 
   3   2  13        5.63        2.62     19.39 o 
   4   2  13        4.37       16.60     49.63 o 
 -13   3  13       23.49       24.90     12.15 o 
 -12   3  13        0.16       -3.65     11.04 o 
 -11   3  13      241.69      258.06     35.26 o 
 -10   3  13       77.88       83.04     14.93 o 
  -9   3  13       66.59       68.85     14.21 o 
  -8   3  13      179.44      213.89     20.56 o 
  -7   3  13      212.62      170.87     23.33 o 
  -6   3  13      719.13      637.71     33.63 o 
  -5   3  13        2.22       -2.57      9.93 o 
  -4   3  13       10.31       18.83     11.57 o 
  -3   3  13      711.72      708.80     37.64 o 
  -2   3  13      379.08      375.29     27.97 o 
  -1   3  13       21.07       22.30     12.70 o 
   0   3  13      228.85      233.33     34.18 o 
   1   3  13       11.28       38.65     21.20 o 
   2   3  13        1.85       10.24     19.61 o 
   3   3  13      183.06      164.86     33.45 o 
 -13   4  13       74.33       86.16     23.67 o 
 -12   4  13      353.98      352.01     25.21 o 
 -11   4  13      264.65      301.29     24.40 o 
 -10   4  13      177.75      222.74     22.29 o 
  -9   4  13      844.93      831.72     39.19 o 
  -8   4  13       21.04       24.72     10.84 o 
  -7   4  13      198.94      185.04     20.81 o 
  -6   4  13        6.29        6.47     10.04 o 
  -5   4  13       10.25        8.27     10.68 o 
  -4   4  13      101.54       93.70     16.52 o 
  -3   4  13      382.08      454.22     40.06 o 
  -2   4  13       54.77       58.43     16.62 o 
  -1   4  13      619.06      733.28     52.74 o 
   0   4  13      532.01      591.16     61.23 o 
   1   4  13     1009.49     1092.82     69.93 o 
   2   4  13      356.58      405.14     43.79 o 
   3   4  13      853.52     1014.70    107.26 o 
 -13   5  13       56.68       96.96     21.97 o 
 -12   5  13      247.11      330.45     34.30 o 
 -11   5  13      155.06      126.38     18.04 o 
 -10   5  13      105.41      117.03     18.16 o 
  -9   5  13        6.90        8.45     11.91 o 
  -8   5  13     1520.60     1458.70     56.62 o 
  -7   5  13      155.57      130.35     18.43 o 
  -6   5  13      221.95      252.86     25.21 o 
  -5   5  13      466.64      409.88     28.66 o 
  -4   5  13       36.62       67.30     15.71 o 
  -3   5  13      123.93      134.52     20.35 o 
  -2   5  13      600.79      621.66     57.57 o 
  -1   5  13      177.29      150.46     29.09 o 
   0   5  13       54.74       58.86     31.16 o 
   1   5  13      128.63      142.83     31.26 o 
   2   5  13      351.67      292.52     53.74 o 
 -13   6  13      127.46      223.13     51.33 o 
 -12   6  13      100.89       86.89     17.20 o 
 -11   6  13      125.60      176.66     21.23 o 
 -10   6  13      376.63      413.35     28.61 o 
  -9   6  13      457.66      513.28     40.82 o 
  -8   6  13      240.72      264.02     27.39 o 
  -7   6  13      686.91      639.62     53.06 o 
  -6   6  13      560.41      570.20     34.21 o 
  -5   6  13      176.86      162.46     21.65 o 
  -4   6  13        1.21       10.59     12.34 o 
  -3   6  13       63.66       92.47     18.49 o 
  -2   6  13      221.87      274.07     37.24 o 
  -1   6  13       24.88        7.71     17.27 o 
   0   6  13        0.56       -4.87     18.79 o 
   1   6  13      344.91      257.38     38.40 o 
 -12   7  13       48.96       39.10     16.16 o 
 -11   7  13       23.12       32.93     15.03 o 
 -10   7  13       12.02       11.73     13.54 o 
  -9   7  13      102.31       97.40     18.46 o 
  -8   7  13       79.64       70.14     18.22 o 
  -7   7  13      631.24      619.37     35.89 o 
  -6   7  13      105.67      108.64     20.11 o 
  -5   7  13       19.59       27.18     27.90 o 
  -4   7  13      757.39      706.19     48.37 o 
  -3   7  13      358.52      283.87     29.95 o 
  -2   7  13       10.49        9.06     18.16 o 
  -1   7  13        0.44        1.46     18.41 o 
   0   7  13      618.07      657.83     53.76 o 
 -12   8  13       15.26       18.55     17.94 o 
 -11   8  13        2.71        1.53     13.60 o 
 -10   8  13      149.07      167.41     22.57 o 
  -9   8  13       50.82       59.61     16.60 o 
  -8   8  13      318.94      362.91     29.03 o 
  -7   8  13      559.63      598.35     36.15 o 
  -6   8  13      236.79      219.52     48.01 o 
  -5   8  13      100.51       81.92     18.55 o 
  -4   8  13       64.10       63.91     28.02 o 
  -3   8  13        2.36       -2.04     16.74 o 
  -2   8  13      434.61      481.61     46.45 o 
  -1   8  13      327.46      435.51     44.75 o 
 -11   9  13       37.33       20.81     16.76 o 
 -10   9  13       19.87       32.67     16.23 o 
  -9   9  13        0.47        1.14     13.45 o 
  -8   9  13        8.29        6.05     13.50 o 
  -7   9  13       35.39       38.36     16.00 o 
  -6   9  13        2.26       10.64     14.27 o 
  -5   9  13      232.97      219.51     27.13 o 
  -4   9  13        0.93        4.08     18.78 o 
  -3   9  13        0.86      -14.73     16.91 o 
  -2   9  13      860.89      842.35     62.37 o 
 -10  10  13      102.31      157.22     24.63 o 
  -9  10  13        0.43        9.72     15.54 o 
  -8  10  13        8.28        6.85     14.60 o 
  -7  10  13      321.58      363.14     34.31 o 
  -6  10  13      610.85      653.48     41.41 o 
  -5  10  13      233.50      216.78     28.14 o 
  -4  10  13       46.07       17.49     21.40 o 
  -5  -9  14      761.82      781.66     42.37 o 
  -4  -9  14      601.12      663.63     39.44 o 
  -3  -9  14       59.42       65.78     18.43 o 
  -2  -9  14       35.49       27.25     17.35 o 
  -1  -9  14       16.61       28.49     22.09 o 
   0  -9  14      246.35      233.61     48.88 o 
  -7  -8  14      124.03      107.00     34.88 o 
  -6  -8  14        4.94       10.28     15.80 o 
  -5  -8  14        2.09        5.38     13.78 o 
  -4  -8  14       90.21       71.84     18.09 o 
  -3  -8  14       14.77       15.50     15.48 o 
  -2  -8  14       43.29       59.51     18.12 o 
  -1  -8  14      153.34      171.30     24.29 o 
   0  -8  14       85.56       52.02     30.59 o 
   1  -8  14        7.06       12.92     31.51 o 
  -8  -7  14      298.35      340.66     27.19 o 
  -7  -7  14      229.48      249.56     26.26 o 
  -6  -7  14       13.89       10.22     14.52 o 
  -5  -7  14      181.95      153.63     22.23 o 
  -4  -7  14      100.99      106.44     19.37 o 
  -3  -7  14      809.99      794.34     72.48 o 
  -2  -7  14       67.86       86.33     21.44 o 
  -1  -7  14       64.56      126.61     21.00 o 
   0  -7  14       37.35       45.02     20.86 o 
   1  -7  14      162.75      185.55     43.41 o 
   2  -7  14      426.49      450.62     60.60 o 
  -9  -6  14       23.88       -3.14     21.68 o 
  -8  -6  14       43.49       21.44     17.43 o 
  -7  -6  14      265.46      284.28     34.00 o 
  -6  -6  14      614.00      610.28     35.40 o 
  -5  -6  14       88.29       96.31     18.36 o 
  -4  -6  14      148.02      167.45     41.00 o 
  -3  -6  14        0.40        9.11     13.70 o 
  -2  -6  14       86.11       40.74     16.06 o 
  -1  -6  14       43.75       36.20     16.57 o 
   0  -6  14        1.56       37.93     20.28 o 
   1  -6  14       50.68       19.32     25.55 o 
   2  -6  14       81.45       79.81     33.21 o 
 -10  -5  14        7.09        1.01     13.84 o 
  -9  -5  14      196.90      195.91     26.11 o 
  -8  -5  14     1637.68     1553.27     72.61 o 
  -7  -5  14      564.09      545.78     40.43 o 
  -6  -5  14       19.36       42.22     17.35 o 
  -5  -5  14      111.16      127.45     24.05 o 
  -4  -5  14        7.11        8.88     12.48 o 
  -3  -5  14      623.83      578.62     59.03 o 
  -2  -5  14      528.67      607.50     34.96 o 
  -1  -5  14     1060.70     1093.57     48.90 o 
   0  -5  14      111.54      134.18     26.08 o 
   1  -5  14        6.72       30.31     17.98 o 
   2  -5  14      187.10      186.97     40.63 o 
   3  -5  14       44.16       51.76     30.43 o 
 -11  -4  14        4.12       16.20     13.95 o 
 -10  -4  14      519.10      463.63     34.81 o 
  -9  -4  14      181.73      175.87     25.70 o 
  -8  -4  14       65.39       54.24     18.02 o 
  -7  -4  14      146.80      132.16     23.87 o 
  -6  -4  14      328.68      298.45     61.30 o 
  -5  -4  14      549.01      522.13     53.89 o 
  -4  -4  14      301.28      280.81     43.09 o 
  -3  -4  14       62.59       84.57     21.74 o 
  -2  -4  14      508.89      490.00     40.07 o 
  -1  -4  14        8.71       -6.11     13.13 o 
   0  -4  14      286.51      270.19     32.45 o 
   1  -4  14      158.44      183.41     28.52 o 
   2  -4  14        1.31       26.07     19.02 o 
   3  -4  14      295.42      333.75     54.75 o 
 -11  -3  14     1050.91      954.25     50.40 o 
 -10  -3  14       34.08       33.25     15.60 o 
  -9  -3  14       12.98       15.24     14.27 o 
  -8  -3  14      150.59      201.94     27.34 o 
  -7  -3  14      929.03      854.92     49.65 o 
  -6  -3  14     1822.26     1885.94    128.68 o 
  -5  -3  14      305.47      338.05     32.42 o 
  -4  -3  14       74.41       69.32     19.56 o 
  -3  -3  14       18.26       38.55     18.09 o 
  -2  -3  14      207.29      223.82     39.22 o 
  -1  -3  14      463.93      395.07     35.74 o 
   0  -3  14       16.15       17.56     27.11 o 
   1  -3  14      108.63      141.05     37.98 o 
   2  -3  14       14.32      -18.91     22.14 o 
   3  -3  14       38.95       15.40     30.96 o 
 -12  -2  14       17.76       25.11     13.40 o 
 -11  -2  14       35.02       37.54     14.84 o 
 -10  -2  14      150.47      147.45     21.65 o 
  -9  -2  14        7.42       16.91     15.06 o 
  -8  -2  14     1033.98     1024.97     54.80 o 
  -7  -2  14     1642.51     1614.21    100.03 o 
  -6  -2  14        5.66       -3.97     14.87 o 
  -5  -2  14       55.45       63.82     18.69 o 
  -4  -2  14        2.21        1.88     14.02 o 
  -3  -2  14       35.21       11.24     21.98 o 
  -2  -2  14        2.31       21.30     15.49 o 
  -1  -2  14       78.85       90.70     20.94 o 
   0  -2  14      109.99      104.39     23.84 o 
   1  -2  14       25.57       23.93     21.99 o 
   2  -2  14      143.93      163.07     29.94 o 
   3  -2  14        1.25       -4.44     20.48 o 
 -12  -1  14       78.04      108.40     18.33 o 
 -11  -1  14      385.25      442.45     70.25 o 
 -10  -1  14       20.06       19.76     13.26 o 
  -9  -1  14        4.11        5.39     14.09 o 
  -8  -1  14      736.21      809.77     95.87 o 
  -7  -1  14     1046.30     1102.85     57.03 o 
  -6  -1  14      109.17      161.26     24.30 o 
  -5  -1  14     2872.55     2641.49    186.35 o 
  -4  -1  14        7.40        0.43     14.18 o 
  -3  -1  14       22.39       11.39     14.71 o 
  -2  -1  14       44.82       45.18     15.33 o 
  -1  -1  14      261.67      247.49     25.10 o 
   0  -1  14     1213.87     1076.41     63.99 o 
   1  -1  14      315.38      408.16     40.83 o 
   2  -1  14        9.66       24.90     21.21 o 
   3  -1  14       94.18      110.19     28.46 o 
 -12   0  14      652.50      690.89     38.51 o 
 -11   0  14      174.09      147.32     20.82 o 
 -10   0  14      213.35      265.16     37.86 o 
  -9   0  14       43.84       43.81     15.55 o 
  -8   0  14      264.80      293.01     29.74 o 
  -7   0  14       29.80       32.99     15.96 o 
  -6   0  14      136.63      112.97     20.60 o 
  -5   0  14      322.38      317.10     31.48 o 
  -4   0  14       65.61      104.56     17.09 o 
  -3   0  14        1.87        6.55     11.55 o 
  -2   0  14      350.62      319.38     27.41 o 
  -1   0  14      195.48      201.40     30.71 o 
   0   0  14       96.99       79.15     23.15 o 
   1   0  14       12.32       21.50     19.90 o 
   2   0  14       45.59       33.43     22.44 o 
   3   0  14        4.57       21.83     51.99 o 
 -13   1  14      157.60      152.88     19.40 o 
 -12   1  14       22.61       42.77     14.27 o 
 -11   1  14      215.01      171.65     21.01 o 
 -10   1  14      753.79      813.38     45.15 o 
  -9   1  14      731.40      711.15     42.82 o 
  -8   1  14      118.98      117.80     21.33 o 
  -7   1  14      115.01      136.56     20.48 o 
  -6   1  14      554.85      575.13     32.74 o 
  -5   1  14      835.34      806.66     39.61 o 
  -4   1  14     1567.05     1547.90     60.02 o 
  -3   1  14      839.32      797.75     40.31 o 
  -2   1  14      555.02      631.06     36.48 o 
  -1   1  14       48.27       52.63     19.54 o 
   0   1  14        8.98       41.03     19.13 o 
   1   1  14      285.35      319.93     41.15 o 
   2   1  14      907.58      914.47    102.27 o 
   3   1  14       23.71      -16.63     50.07 o 
 -13   2  14      114.24      150.82     20.57 o 
 -12   2  14       74.32       87.81     18.13 o 
 -11   2  14        6.72        1.52     14.97 o 
 -10   2  14        7.42        5.65     12.46 o 
  -9   2  14        0.60        5.48     11.36 o 
  -8   2  14       55.73       50.89     13.79 o 
  -7   2  14        6.78        1.53     16.64 o 
  -6   2  14      324.86      306.26     24.25 o 
  -5   2  14      441.36      464.15     29.42 o 
  -4   2  14      138.64      135.25     19.11 o 
  -3   2  14      384.96      382.59     28.61 o 
  -2   2  14      350.94      363.40     31.73 o 
  -1   2  14      127.37      149.79     33.20 o 
   0   2  14      452.63      433.54     66.87 o 
   1   2  14      230.43      215.46     35.10 o 
   2   2  14        8.70        6.94     31.30 o 
 -13   3  14       20.60       27.18     15.72 o 
 -12   3  14        5.09        5.97     13.63 o 
 -11   3  14      735.11      699.96     35.94 o 
 -10   3  14       52.91       58.92     14.69 o 
  -9   3  14      372.75      405.08     38.13 o 
  -8   3  14      805.80      729.50     37.32 o 
  -7   3  14       16.91       -7.07     10.09 o 
  -6   3  14      170.21      137.20     18.96 o 
  -5   3  14        0.76        5.83     11.52 o 
  -4   3  14      285.64      290.84     26.23 o 
  -3   3  14       93.50      130.12     20.27 o 
  -2   3  14      601.22      529.87     34.79 o 
  -1   3  14      122.24      132.84     27.73 o 
   0   3  14      427.20      410.76     41.35 o 
   1   3  14       47.53       62.00     25.14 o 
   2   3  14      591.19      627.00     53.67 o 
 -13   4  14       16.06       36.87     18.29 o 
 -12   4  14      199.40      232.77     23.85 o 
 -11   4  14       51.41       55.67     18.80 o 
 -10   4  14       39.14       35.90     13.51 o 
  -9   4  14       19.08       16.16     11.76 o 
  -8   4  14      108.02       88.30     16.72 o 
  -7   4  14       12.82       13.02     11.75 o 
  -6   4  14       13.25       16.48     12.54 o 
  -5   4  14        1.87       -9.12     11.01 o 
  -4   4  14       47.41       51.31     14.87 o 
  -3   4  14       89.21       84.70     17.98 o 
  -2   4  14       13.68       11.49     27.17 o 
  -1   4  14        7.15       -0.91     16.07 o 
   0   4  14        8.08        8.91     20.06 o 
   1   4  14      294.59      340.09     42.24 o 
 -12   5  14       75.65       71.99     17.23 o 
 -11   5  14       63.86       80.62     16.90 o 
 -10   5  14       91.47       88.80     17.70 o 
  -9   5  14      224.83      271.48     24.74 o 
  -8   5  14     1090.61     1215.23     52.39 o 
  -7   5  14      665.80      587.40     34.18 o 
  -6   5  14      152.88      150.33     26.19 o 
  -5   5  14       39.01       54.07     15.23 o 
  -4   5  14      215.53      215.93     25.21 o 
  -3   5  14      279.86      292.89     29.80 o 
  -2   5  14      550.30      678.72     66.90 o 
  -1   5  14       28.30       33.59     21.28 o 
   0   5  14        3.03        4.38     29.42 o 
   1   5  14       20.36       47.05     25.82 o 
 -12   6  14        4.72       10.05     14.00 o 
 -11   6  14       53.32       23.03     15.31 o 
 -10   6  14        0.62      -17.57     17.57 o 
  -9   6  14      452.73      414.61     30.88 o 
  -8   6  14      482.07      416.41     30.02 o 
  -7   6  14       12.93       10.95     12.36 o 
  -6   6  14      265.38      330.21     28.22 o 
  -5   6  14       23.99       10.30     14.24 o 
  -4   6  14       96.03      124.01     20.79 o 
  -3   6  14        8.95       10.77     14.74 o 
  -2   6  14       11.90       17.69     18.38 o 
  -1   6  14       49.28       83.15     24.26 o 
   0   6  14        1.86        7.41     27.71 o 
 -11   7  14        0.95        1.74     14.01 o 
 -10   7  14       35.17       54.43     16.73 o 
  -9   7  14     1041.26      947.25     46.61 o 
  -8   7  14      554.29      532.04     34.82 o 
  -7   7  14      112.98      112.38     19.88 o 
  -6   7  14      364.35      324.66     46.78 o 
  -5   7  14      186.85      139.09     22.63 o 
  -4   7  14      177.25      184.20     25.23 o 
  -3   7  14      320.90      314.07     40.80 o 
  -2   7  14      640.41      687.22     54.26 o 
  -1   7  14      358.12      425.27     45.58 o 
 -11   8  14       29.06       31.53     16.58 o 
 -10   8  14      329.90      384.46     30.58 o 
  -9   8  14       84.14       88.14     19.61 o 
  -8   8  14       18.34       13.89     14.70 o 
  -7   8  14       32.03       31.45     16.85 o 
  -6   8  14       56.03       61.68     31.21 o 
  -5   8  14        3.53      -11.95     14.22 o 
  -4   8  14       34.81       25.20     44.25 o 
  -3   8  14      407.35      365.06     42.51 o 
  -9   9  14        1.31        1.80     15.14 o 
  -8   9  14       91.52      105.70     21.27 o 
  -7   9  14        5.64       27.34     16.27 o 
  -6   9  14      348.77      353.02     33.13 o 
  -5   9  14       17.05       30.06     18.60 o 
  -4   9  14      282.55      283.77     42.68 o 
  -4  -8  15      154.95      183.44     25.47 o 
  -3  -8  15      299.27      281.77     30.04 o 
  -2  -8  15      613.59      624.22     41.97 o 
  -7  -7  15       72.25       70.44     23.43 o 
  -6  -7  15        1.46       29.32     19.20 o 
  -5  -7  15      277.71      224.41     32.04 o 
  -4  -7  15        7.77        4.44     16.29 o 
  -3  -7  15       48.65       52.28     18.09 o 
  -2  -7  15       25.72       60.45     18.90 o 
  -1  -7  15        1.83       15.22     20.94 o 
  -8  -6  15      391.32      388.71     37.33 o 
  -7  -6  15       92.13      124.13     37.83 o 
  -6  -6  15      243.85      267.97     34.38 o 
  -5  -6  15        1.17      -23.73     23.73 o 
  -4  -6  15       89.67      123.87     26.18 o 
  -3  -6  15      189.30      202.07     31.80 o 
  -2  -6  15      472.42      476.38     42.57 o 
  -1  -6  15      667.86      765.00     64.74 o 
   0  -6  15       11.41       12.20     20.76 o 
  -9  -5  15      117.71      144.43     25.19 o 
  -8  -5  15        4.81       10.81     16.26 o 
  -7  -5  15       62.04       30.15     22.74 o 
  -6  -5  15        6.12       17.54     20.57 o 
  -5  -5  15      195.30      159.73     28.13 o 
  -4  -5  15       99.84      106.68     25.32 o 
  -3  -5  15      168.68      150.05     27.43 o 
  -2  -5  15      298.61      308.23     38.04 o 
  -1  -5  15      143.29      138.71     37.45 o 
   0  -5  15       85.52       87.78     34.32 o 
 -10  -4  15       32.66       26.11     35.67 o 
  -9  -4  15        3.94       -0.67     14.20 o 
  -8  -4  15      158.00      166.53     26.46 o 
  -7  -4  15      534.60      511.71     48.95 o 
  -6  -4  15      732.72      776.56     51.16 o 
  -5  -4  15     1195.74     1256.50     66.92 o 
  -4  -4  15       37.77       83.94     21.49 o 
  -3  -4  15        0.41       12.85     17.23 o 
  -2  -4  15      825.14      762.80     51.63 o 
  -1  -4  15       76.03      173.79     42.18 o 
   0  -4  15     1179.49     1047.00     88.26 o 
   1  -4  15       21.41       46.18     34.46 o 
 -10  -3  15       72.59       78.76     20.02 o 
  -9  -3  15      232.12      215.41     29.77 o 
  -8  -3  15      814.94      723.20     47.09 o 
  -7  -3  15        6.26       -9.91     13.50 o 
  -6  -3  15      398.00      428.61     37.20 o 
  -5  -3  15        0.62        2.82     16.26 o 
  -4  -3  15      224.06      183.07     28.19 o 
  -3  -3  15      489.10      555.08    112.15 o 
  -2  -3  15      132.11       95.59     23.01 o 
  -1  -3  15      253.39      290.75     52.06 o 
   0  -3  15       49.77       44.18     30.77 o 
   1  -3  15       25.47       -0.40     26.19 o 
 -11  -2  15      204.45      226.76     26.72 o 
 -10  -2  15      619.56      579.74     39.84 o 
  -9  -2  15     1292.51     1260.42     64.00 o 
  -8  -2  15     1579.25     1542.91     73.44 o 
  -7  -2  15      102.90      150.56     25.48 o 
  -6  -2  15       24.65       53.67     17.98 o 
  -5  -2  15     1034.54     1064.76     59.14 o 
  -4  -2  15       47.89       31.82     17.79 o 
  -3  -2  15       69.57       48.82     19.24 o 
  -2  -2  15      392.66      307.47     49.21 o 
  -1  -2  15       10.56       25.11     27.02 o 
   0  -2  15      451.41      370.57     53.37 o 
   1  -2  15      128.05      122.40     38.90 o 
 -11  -1  15       89.84       93.97     18.77 o 
 -10  -1  15       12.29       26.31     14.87 o 
  -9  -1  15      230.23      209.03     28.84 o 
  -8  -1  15        2.24      -14.16     14.16 o 
  -7  -1  15      261.87      219.98     28.43 o 
  -6  -1  15       61.94       38.43     17.26 o 
  -5  -1  15      162.51      161.11     25.83 o 
  -4  -1  15      230.25      173.78     37.01 o 
  -3  -1  15       19.95       21.94     21.99 o 
  -2  -1  15      308.98      307.97     38.84 o 
  -1  -1  15      179.51      215.97     45.25 o 
   0  -1  15      818.17      835.96     59.15 o 
   1  -1  15      201.37      301.16     40.97 o 
 -12   0  15      253.86      274.13     26.96 o 
 -11   0  15       10.01       19.28     14.51 o 
 -10   0  15      365.32      355.24     32.22 o 
  -9   0  15       57.58       73.96     20.50 o 
  -8   0  15      384.25      427.16     66.70 o 
  -7   0  15      385.75      461.52    112.91 o 
  -6   0  15     1136.74     1375.03     68.69 o 
  -5   0  15      446.48      479.06     38.64 o 
  -4   0  15       88.32       94.82     29.85 o 
  -3   0  15      396.97      389.03     30.02 o 
  -2   0  15       35.73       27.36     14.72 o 
  -1   0  15       66.48       55.23     41.92 o 
   0   0  15       20.22       32.27     23.66 o 
   1   0  15      229.80      299.34     58.15 o 
 -12   1  15       18.29       15.34     13.48 o 
 -11   1  15      108.89      115.69     20.56 o 
 -10   1  15       57.98       64.67     18.56 o 
  -9   1  15       69.01       55.85     18.32 o 
  -8   1  15        7.71        3.66     15.19 o 
  -7   1  15        3.01       -2.50     13.30 o 
  -6   1  15       31.93       28.10     17.56 o 
  -5   1  15      649.62      598.17     34.80 o 
  -4   1  15      428.50      409.75     29.76 o
[truncated: 10,102 more chars]
